# Supplementary material for: Resource requirements for community-based care in rural, deep-rural and peri-urban communities in South Africa: A comparative analysis in 2 South African provinces
Source: PLoS One. 2020 Jan 30;15(1):e0218682. doi: 10.1371/journal.pone.0218682 (PMC6991961; doi:10.1371/journal.pone.0218682)
Supplement: S1 Dataset — (XLSX) [file pone.0218682.s001.xlsx]

## Sheet: Sedibeng
Entries	No Days	No CHWs	N0 SITES	Entries2	Site	Type of Site	CHW Code	Date	Week Day	Travel Start	Travel End	Travel Duration	Travel Minutes	Mode	Cost of Transport	Number of Households	Activity 1	Activity 2	Actvity 3	Content 1	Content 2	Content 3	Condition 1	Condition 2	Condition 3	Recipient 1	Recipient 2	Recipient 3	Start Activity	End Activity	Length of Activity	Activity Minutes
1	1	1	1		Rural		4	2016-08-09	Tuesday	07:30:00	08:00:00	00:30:00	30	Walk			Household screening			Screening			TB			Child (1-5 years)			08:00:00	09:45:00	01:45:00	105
1	1				Rural			2016-08-10	Wednesday	07:00:00	08:10:00	70	70	Walk			Home visits			Health education			Other Chronic			Elderly - over 60			08:10:00	09:45:00	01:35:00	95
1					Rural					10:35:00	11:20:00	00:45:00	45	Walk			Home visits			Screening			Other			Pregnant woman			11:20:00	12:50:00	01:30:00	90
1					Rural					13:50:00	14:50:00	60	60	Walk			Home visits			Health education			Nutrition			Family			14:50:00	15:35:00	0.03125	45
1	1				Rural			2016-08-11	Thursday	07:45:00	08:10:00	00:25:00	25	Walk			Home visits			DOTS			TB			Adult			08:10:00	08:55:00	0.03125	45
1					Rural					08:55:00	09:36:00	00:41:00	41	Walk			Home visits			Referral			Other Chronic			Family			09:36:00	12:30:00	02:54:00	174
1					Rural					12:30:00	12:40:00	00:10:00	10				Home visits			Bring medicine to patient			Other Chronic			Adult			12:40:00	13:15:00	0.0243056	35
1	1				Rural			2016-08-12	Friday	09:00:00	09:30:00	00:30:00	30	Walk			Training			Other			Other			Development workers			09:30:00	13:00:00	03:30:00	210
1	1				Rural			2016-08-15	Monday	07:30:00	10:30:00	180	180	Walk			Philamhtwena			Other			Other			Development workers			10:30:00	14:50:00	04:20:00	260
1	1				Rural			2016-08-16	Tuesday	07:30:00	08:45:00	75	75	Walk			Support Groups			Health education			Other Chronic			Adult			08:45:00	10:20:00	01:35:00	96
1					Rural					10:20:00	10:35:00	00:15:00	15				Break (including lunch or tea)			Other			Other						10:35:00	11:00:00	0.0173611	25
1					Rural					11:00:00	11:10:00	00:10:00	10				Home visits			Screening			Mother & Child			Post-Natal (birth to 6 weeks)			11:10:00	12:45:00	01:35:00	95
1					Rural					13:50:00	14:09:00	00:19:00	19				Home visits			Tracing defaulters			TB			Adult			14:09:00	15:40:00	01:31:00	91
1	1				Rural			2016-08-17	wednesday	07:40:00	08:00:00	00:20:00	20	Walk			Home visits			Screening			Nutrition			Family			08:00:00	09:10:00	01:10:00	70
1					Rural					09:10:00	10:05:00	00:55:00	55				Home visits			Referral			Family Planning			Child (5-18 years)			10:05:00	10:16:00	0.00763889	11
1					Rural					10:45:00	10:55:00	00:10:00	10				Home visits			Health education			Other			Child (1-5 years)			10:55:00	11:59:00	01:04:00	64
1					Rural					11:59:00	12:50:00	00:51:00	51				Home visits			Home based Care			Other Chronic			Elderly - over 60			12:50:00	14:50:00	02:00:00	120
1					Rural					14:56:00	15:49:00	00:53:00	53				Home visits			Other			Other			Pregnant woman			15:49:00	16:00:00	0.00763889	11
1	1				Rural			2016-08-18	Thursday	09:00:00	09:30:00	00:30:00	30	Walk			Training			Other			Other			Development workers			09:30:00	13:00:00	03:30:00	215
1	1				Rural			2016-08-19	Friday	07:30:00	08:00:00	00:30:00	30	Walk			Home visits			DOTS			TB			Adult			08:10:00	09:10:00	01:00:00	60
1					Rural					09:10:00	10:00:00	00:50:00	50				Support Groups			Health education			Other Chronic			Adult			10:00:00	12:15:00	02:15:00	135
1					Rural					14:04:00	14:35:00	00:31:00	31				Other			Tracing defaulters			TB			Adult			14:35:00	15:55:00	01:20:00	80
1	1				Rural			2016-08-22	Monday	08:00:00	08:05:00	00:05:00	5	Walk			Home visits			Health education			Mother & Child			Post-Natal (birth to 6 weeks)			08:05:00	10:10:00	02:05:00	125
1					Rural					12:00:00	13:12:00	72	72				Home visits			Health education			Other Chronic			Elderly - over 60			13:12:00	14:45:00	01:33:00	93
1					Rural					14:45:00	15:35:00	00:50:00	50																		0	0
1	1				Rural			2016-08-23	Tuesday	07:10:00	08:50:00	100	100	Public transport/taxi			Meeting other	Training		Other			Other			Community			08:50:00	15:30:00	06:40:00	400
1		1			Rural		3			08:00:00	08:30:00	00:30:00	30	Walk			Home visits			Health education			Mother & Child			Post-Natal (birth to 6 weeks)			08:30:00	08:45:00	0.0104167	15
1					Rural					08:45:00	09:00:00	00:15:00	15	Walk			Creche, ECD institutions			Child health			Nutrition			Child (1-5 years)			09:00:00	09:30:00	0.0208333	30
1					Rural					09:30:00	10:00:00	00:30:00	30	Walk			Support Groups			Health education			TB			Community			10:00:00	10:30:00	0.0208333	30
1	1				Rural			2016-08-08	Monday	08:00:00	09:00:00	60	60	Walk			Clinic/CHC			Other			Other			Development workers			09:00:00	10:30:00	01:30:00	90
1					Rural					10:30:00	11:00:00	00:30:00	30				Meeting other			Health education			Mother & Child			Pregnant woman			11:00:00	12:00:00	01:00:00	60
1					Rural					13:00:00	14:00:00	60	60	Walk			Home visits			Health education			Mother & Child			Pregnant woman			14:00:00	15:30:00	01:30:00	90
1	1				Rural			2016-08-10	Wednesday	07:30:00	08:00:00	00:30:00	30	Walk			Clinic/CHC			Health education			Nutrition			Infant up to 1 year			08:00:00	10:30:00	02:30:00	150
1					Rural					10:30:00	11:30:00	60	60	Walk			Clinic/CHC			Collect medicine			Other Chronic			Adult			11:30:00	12:30:00	01:00:00	60
1					Rural					13:30:00	14:30:00	60	60	Walk			Home visits			Screening			TB			Family			14:30:00	15:30:00	01:00:00	60
1	1				Rural			2016-08-11	Thursday	07:30:00	08:00:00	00:30:00	30	Walk			Home visits			Child health			Nutrition			Child (1-5 years)			08:00:00	09:00:00	01:00:00	60
1					Rural					09:00:00	10:30:00	0.0625	30	Walk			Home visits			Health education			Other Chronic			Elderly - over 60			10:30:00	11:30:00	01:00:00	60
1					Rural					13:00:00	14:00:00	60	60	Walk			Training			Tracing defaulters			TB			Family			14:00:00	15:00:00	01:00:00	60
1					Rural					15:00:00	15:30:00	00:30:00	30	Walk			Home visits			Other			Other			Child (1-5 years)			15:30:00	16:00:00	0.0208333	30
1	1				Rural			2016-08-12	Friday	08:00:00	08:30:00	00:30:00	30	Walk			Meeting with supervisor			With Supervisor			Other			Development workers			08:30:00	11:30:00	03:00:00	180
1					Rural					13:00:00	14:30:00	0.0625	30	Walk			Home visits			Tracing defaulters			TB			Adult			14:30:00	15:30:00	01:00:00	60
1	1				Rural			2016-08-15	Monday	07:30:00	08:30:00	60	60	Walk			Creche, ECD institutions			Health education			Nutrition			Child (1-5 years)			08:30:00	10:00:00	01:30:00	90
1					Rural					10:00:00	11:30:00	0.0625	30	Walk			Home visits			Screening			Family Planning			Family			11:30:00	12:00:00	0.0208333	30
1					Rural					15:00:00	15:30:00	00:30:00	30	Walk			Home visits			Other			Other			Adult			15:30:00	16:00:00	0.0208333	30
1	1				Rural			2016-08-16	Tuesday	07:30:00	08:00:00	00:30:00	30	Walk			Home visits			Screening			Mother & Child			Post-Natal (birth to 6 weeks)			08:00:00	09:00:00	01:00:00	60
1					Rural					09:00:00	10:00:00	60	60	Walk			Home visits			Child health			Mother & Child			Infant up to 1 year			10:00:00	11:00:00	01:00:00	60
1					Rural					14:00:00	14:30:00	00:30:00	30	Walk			Home visits			Health education			Family Planning			Adult			14:30:00	15:30:00	01:00:00	60
1	1				Rural			2016-08-17	Wednesday	07:30:00	08:00:00	00:30:00	30	Walk			Clinic/CHC			Health education			Nutrition			Child (1-5 years)			08:00:00	10:00:00	02:00:00	120
1					Rural					10:00:00	11:30:00	0.0625	30	Walk			Home visits			Bring medicine to patient			HIV			Elderly - over 60			11:30:00	12:00:00	0.0208333	30
1					Rural					14:00:00	14:30:00	00:30:00	30	Walk			Home visits			Referral			Other			Child (1-5 years)			14:30:00	15:00:00	0.0208333	30
1	1				Rural			2016-08-18	Thursday	08:00:00	08:30:00	00:30:00	30	Walk			Clinic/CHC			Health education			TB			Infant up to 1 year			08:30:00	10:00:00	01:30:00	90
1	1				Rural			2016-08-19	Friday	07:30:00	08:00:00	00:30:00	30	Walk			Home visits			Screening			TB			Child (5-18 years)			08:00:00	09:00:00	01:00:00	60
1					Rural					10:30:00	11:00:00	00:30:00	30	Walk			Home visits			Health education			Other Chronic			Elderly - over 60			11:00:00	12:30:00	01:30:00	90
1					Rural					12:30:00	13:00:00	00:30:00	30	Walk			Home visits			Tracing defaulters			TB			Adult			13:00:00	14:00:00	01:00:00	60
1	1				Rural			2016-08-22	Monday	07:30:00	08:00:00	00:30:00	30	Walk			Home visits			DOTS			TB			Adult			08:00:00	09:00:00	01:00:00	60
1					Rural					09:00:00	09:30:00	00:30:00	30	Walk			Home visits			Health education			HIV			Family			09:30:00	10:00:00	0.0208333	30
1					Rural					14:00:00	14:30:00	00:30:00	30	Walk			Home visits			Other			Other			Child (1-5 years)			14:30:00	15:00:00	0.0208333	30
1	1	1	1		Rural		1	2016-08-08	Monday	07:30:00	08:00:00	00:30:00	30	Walk			Home visits			Health education			TB			Child (1-5 years)			08:00:00	10:00:00	02:00:00	120
1					Rural					11:40:00	11:42:00	00:02:00	2	Walk			Home visits			Other			Family Planning			Pregnant woman			11:40:00	12:00:00	0.0138889	20
1	1				Rural			2016-08-09	tuesday	07:30:00	08:10:00	00:40:00	40	Walk			Home visits			Referral			Nutrition			Child (1-5 years)			08:10:00	08:30:00	0.0138889	20
1					Rural					09:30:00	10:30:00	60	60	Walk			Home visits			Health education			Family Planning			Adult			10:30:00	11:30:00	01:00:00	60
1					Rural					13:30:00	14:00:00	00:30:00	30	Walk			Home visits			Screening			Other Chronic			Pregnant woman			14:00:00	15:00:00	01:00:00	60
1	1				Rural			2016-08-10	Wednesday	07:30:00	09:00:00	0.0625	30	Walk			Home visits			Health education			Nutrition			Child (1-5 years)			09:00:00	10:30:00	01:30:00	90
1					Rural					12:30:00	13:00:00	00:30:00	30	Walk			Home visits			Screening			HIV			Adult			13:00:00	14:30:00	01:30:00	90
1					Rural					14:30:00	15:00:00	00:30:00	30	Walk			Other			Other			Other			Adult			15:00:00	16:00:00	01:00:00	60
1	1				Rural			2016-08-11	Thursday	07:30:00	08:00:00	00:30:00	30	Walk			Clinic/CHC			Health education			Nutrition			Adult			08:00:00	09:30:00	01:30:00	90
1					Rural					09:30:00	10:00:00	00:30:00	30	Walk			Training			Other			Other			Development workers			10:00:00	12:00:00	02:00:00	120
1					Rural					13:00:00	13:30:00	00:30:00	30	Walk			Home visits			Child health			Other			Child (1-5 years)			13:30:00	14:00:00	0.0208333	30
1					Rural					15:00:00	15:30:00	00:30:00	30	Walk			Home visits			Other			Other			Child (1-5 years)			15:38:00	16:00:00	0.0152778	22
1	1				Rural			2016-08-12	Friday	07:00:00	09:30:00	0.104167	30	Walk			Training			Other			Other			Development workers			09:30:00	13:00:00	03:30:00	210
1	1				Rural			2016-08-15	Monday	07:00:00	08:00:00	60	60	Walk			Home visits			DOTS			TB			Adult			08:00:00	09:00:00	01:00:00	60
1					Rural					09:00:00	10:30:00	0.0625	30	Walk			Home visits			Health education			Family Planning			Adult			10:30:00	11:00:00	0.0208333	30
1					Rural					12:00:00	13:00:00	60	60	Walk			Home visits			Health education			Other Chronic			Elderly - over 60			13:00:00	13:30:00	0.0208333	30
1					Rural					15:00:00	15:15:00	00:15:00	15	Walk			Home visits			Other			TB			Adult			15:15:00	16:00:00	0.03125	45
1	1				Rural			2016-08-16	Tuesday	07:30:00	08:20:00	00:50:00	50	Walk			Home visits			Referral			Other			Child (1-5 years)			08:20:00	09:45:00	01:25:00	85
1					Rural					09:45:00	10:15:00	00:30:00	30	Walk			Home visits			Referral			Other			Child (1-5 years)			10:15:00	11:10:00	0.0381944	55
1					Rural					13:10:00	13:40:00	00:30:00	30	Walk			Home visits			Health education			TB			Family			13:40:00	14:30:00	0.0347222	50
1					Rural					14:30:00	15:00:00	00:30:00	30	Walk			Home visits			Other			TB			Adult			15:00:00	16:00:00	01:00:00	60
1	1				Rural			2016-08-17	Wednesday	07:00:00	08:00:00	60	60	Walk			Home visits			Child health			Other			Child (1-5 years)			08:00:00	09:30:00	01:30:00	90
1					Rural					09:30:00	11:00:00	0.0625	30	Walk			Home visits			Referral			Other			Adult			11:00:00	12:00:00	01:00:00	60
1					Rural					13:00:00	14:00:00	60	60	Walk			Home visits			Screening			Family Planning			Adult			14:00:00	15:00:00	01:00:00	60
1					Rural					15:00:00	15:30:00	00:30:00	30	Walk			Home visits			Other			Other			Child (5-18 years)			15:30:00	16:00:00	0.0208333	30
1	1				Rural			2016-08-18	Thursday	07:30:00	08:00:00	00:30:00	30	Walk			Clinic/CHC			Health education			Nutrition			Infant up to 1 year			08:00:00	10:00:00	02:00:00	120
1	1				Rural			2016-08-19	Friday	07:00:00	08:00:00	60	60	Walk			Home visits			Health education			Other Chronic			Adult			08:00:00	12:00:00	04:00:00	240
1					Rural					12:00:00	12:30:00	00:30:00	30	Walk			Clinic/CHC			Collect medicine			HIV			Adult			12:30:00	13:00:00	0.0208333	30
1					Rural					14:00:00	14:30:00	00:30:00	30	Walk			Home visits			Other			TB			Adult			14:30:00	15:30:00	01:00:00	60
1	1				Rural			2016-08-22	Monday	07:00:00	08:20:00	0.0555556	20	Walk			Home visits			Health education			Family Planning			Adult			08:20:00	09:00:00	0.0277778	40
1					Rural					09:00:00	09:30:00	00:30:00	30	Walk			Home visits			Health education			HIV			Family			09:30:00	10:00:00	0.0208333	30
1					Rural					14:00:00	14:30:00	00:30:00	30	Walk			Home visits			Other			Other			Adult			14:30:00	15:00:00	0.0208333	30
1	1	1	1		Rural		2	2016-07-27	Wednesday	08:00:00	08:10:00	00:10:00	10	Walk			Home visits			With Supervisor			Other			Child (1-5 years)			08:10:00	08:30:00	0.0138889	20
1					Rural					08:30:00	09:00:00	00:30:00	30	Walk			Philamhtwena			Screening	Referral	Health education	Mother & Child	TB	HIV	Infant up to 1 year	Child (1-5 years)		09:00:00	13:00:00	04:00:00	240
1	1				Rural			2016-07-28	Thursday	06:00:00	10:15:00	0.177083	15	Public transport/taxi			Other			Other			Other			Community			10:15:00	17:05:00	06:50:00	410
1	1				Rural			2016-07-29	Friday	07:30:00	08:45:00	0.0520833	15	Walk			Home visits			Health education			Mother & Child			Child (1-5 years)			08:45:00	09:20:00	0.0243056	35
1					Rural					09:20:00	11:10:00	0.0763889	50	Walk			Other			Other			Other			Development workers			11:10:00	12:30:00	01:20:00	80
1					Rural					12:30:00	13:15:00	00:45:00	45	Walk			Home visits			Health education			Other Chronic			Elderly - over 60			13:15:00	16:00:00	0.114583	45
1	1				Rural			2016-08-01	Monday	08:00:00	08:40:00	00:40:00	40	Walk			Home visits			Health education	Child health		Mother & Child	Family Planning	Other Chronic	Child (1-5 years)			08:40:00	10:08:00	01:28:00	88
1					Rural					10:08:00	10:55:00	00:47:00	47	Walk			Home visits			Health education	Referral		HIV			Child (1-5 years)	Elderly - over 60	Pregnant woman	10:55:00	11:57:00	01:02:00	62
1					Rural					11:57:00	12:30:00	00:33:00	33	Walk			Home visits			Health education	Child health		Nutrition	Family Planning		Infant up to 1 year	Child (1-5 years)	Family	12:30:00	14:55:00	02:25:00	145
1					Rural					14:55:00	15:35:00	00:40:00	40	Walk			Other			Other			Other			Elderly - over 60			15:35:00	16:00:00	0.0173611	25
1	1				Rural			2016-08-02	Tuesday	08:00:00	08:35:00	00:35:00	35	Walk			Home visits			Health education	Child health		Nutrition	Other		Child (1-5 years)			08:35:00	09:00:00	0.0173611	25
1					Rural					09:00:00	09:30:00	00:30:00	30	Walk			Home visits			Health education	Child health		Family Planning			Child (1-5 years)	Child (5-18 years)		09:30:00	10:59:00	01:29:00	89
1					Rural					10:59:00	12:40:00	0.0701389	41	Walk			Home visits	Philamhtwena		Health education			Nutrition	Family Planning		Adult	Child (1-5 years)		12:40:00	14:50:00	02:10:00	130
1					Rural					14:50:00	15:25:00	00:35:00	35	Walk			Other			Other			Other			Elderly - over 60			15:45:00	16:00:00	0.0104167	15
1	1				Rural			2016-08-04	Thursday	08:00:00	08:45:00	00:45:00	45	Walk			Clinic/CHC			Health education	With Supervisor		Other			Infant up to 1 year	Child (1-5 years)	Child (5-18 years)	08:45:00	13:00:00	04:15:00	255
1					Rural					13:00:00	13:40:00	00:40:00	40	Walk			Home visits			Other			Other			Elderly - over 60			13:40:00	16:00:00	02:20:00	140
1	1				Rural			2016-08-05	Friday	07:30:00	10:05:00	0.107639	35	Walk			Other			Other			Other			Community			10:05:00	11:10:00	01:05:00	65
1	1				Rural			2016-08-07	Sunday	07:30:00	08:00:00	00:30:00	30	Walk			Home visits			Referral			Other			Adult	Family		08:00:00	12:35:00	04:35:00	275
1	1				Rural			2016-08-08	Monday	08:00:00	09:00:00	60	60	Walk			Home visits			Health education	Other		Nutrition			Child (1-5 years)	Adult	Elderly - over 60	09:00:00	10:05:00	01:05:00	65
1					Rural					10:05:00	10:20:00	00:15:00	15	Walk			Home visits			Health education	Other		Other Chronic			Adult			10:20:00	11:35:00	01:15:00	75
1					Rural					11:35:00	12:05:00	00:30:00	30	Walk			Home visits			Health education	Child health		Nutrition	Family Planning		Child (1-5 years)	Adult		12:05:00	14:07:00	02:02:00	122
1					Rural					14:07:00	14:37:00	00:30:00	30	Walk			Home visits			Health education	Other		Nutrition			Child (1-5 years)	Adult		14:37:00	15:30:00	0.0368056	53
1	1				Rural			2016-08-10	Wednesday	07:30:00	09:55:00	0.100694	25	Walk			Clinic/CHC			Health education			Mother & Child			Post-Natal (birth to 6 weeks)	Infant up to 1 year	Child (1-5 years)	09:55:00	13:10:00	03:15:00	195
1					Rural					13:10:00	13:30:00	00:20:00	20	Clinic vehichle			Home visits			Bring medicine to patient	Health education		Other Chronic			Adult			13:30:00	14:30:00	01:00:00	60
1					Rural					14:30:00	15:05:00	00:35:00	35	Walk			Home visits			Other			Other Chronic			Adult			15:05:00	15:55:00	0.0347222	50
1	1	1	1		Rural		15	2016-08-08	Monday	07:00:00	07:30:00	00:30:00	30	Walk			Philamhtwena			Screening	Health education	Child health	Nutrition			Child (1-5 years)			07:30:00	15:30:00	08:00:00	480
1	1				Rural			2016-08-10	Wednesday	07:00:00	07:30:00	00:30:00	30	Walk			Philamhtwena			Screening	Health education	With Supervisor	Nutrition			Child (1-5 years)			07:30:00	15:30:00	08:00:00	480
1	1				Rural			2016-08-11	Thursday	07:00:00	07:30:00	00:30:00	30	Walk			Philamhtwena			Screening	Health education	Child health	Nutrition			Child (1-5 years)			07:30:00	15:30:00	08:00:00	480
1	1				Rural			2016-08-12	Friday	07:00:00	07:30:00	00:30:00	30	Walk			Philamhtwena			Screening	Health education	Child health	Nutrition			Child (1-5 years)			07:30:00	15:30:00	08:00:00	480
1	1				Rural			2016-08-15	Monday	07:00:00	07:30:00	00:30:00	30	Walk			Home visits			Bring medicine to patient			Other Chronic			Adult			07:30:00	08:00:00	0.0208333	30
1					Rural					08:00:00	08:12:00	00:12:00	12	Walk			Home visits			Tracing defaulters			TB			Adult			08:12:00	08:45:00	0.0229167	33
1					Rural					08:45:00	09:15:00	00:30:00	30	Walk			Clinic/CHC			Collect medicine			Other Chronic			Elderly - over 60			09:15:00	10:16:00	01:01:00	61
1					Rural					10:16:00	10:45:00	00:29:00	29	Walk			Home visits			Bring medicine to patient			Other Chronic			Elderly - over 60			10:45:00	11:10:00	0.0173611	25
1					Rural					11:10:00	11:20:00	00:10:00	10	Walk			Home visits			Screening			Other			Family			11:20:00	12:00:00	0.0277778	40
1					Rural					12:00:00	12:12:00	00:12:00	12	Walk			Home visits			Health education			Family Planning			Infant up to 1 year			12:12:00	12:45:00	0.0229167	33
1					Rural					12:45:00	13:00:00	00:15:00	15	Walk			Home visits			Screening			TB			Elderly - over 60			13:00:00	13:30:00	0.0208333	30
1					Rural					13:30:00	13:45:00	00:15:00	15	Walk			Break (including lunch or tea)			Other			Other						13:45:00	14:00:00	0.0104167	15
1					Rural					14:00:00	14:55:00	00:55:00	55	Walk			Home visits			Health education	Child health	Screening	HIV	TB		Elderly - over 60			14:55:00	15:15:00	0.0138889	20
1					Rural					15:15:00	15:30:00	00:15:00	15	Walk			Home visits			Screening						Child (5-18 years)			15:30:00	16:00:00	0.0208333	30
1	1	1	1		Peri-urban		6	2016-07-28	Thursday	07:30:00	08:00:00	00:30:00	30	Private Transport			Home visits			DOTS			TB			Child (1-5 years)			08:00:00	08:50:00	0.0347222	50
1					Peri-urban					08:50:00	09:30:00	00:40:00	40	Private Transport			Home visits			Health education			HIV			Adult			09:30:00	10:30:00	01:00:00	60
1	1				Peri-urban			2016-07-29	Friday	07:30:00	09:00:00	0.0625	30	Private Transport			Campaigns			Screening			Mother & Child	Nutrition		Community			09:00:00	15:30:00	06:30:00	390
1	1				Peri-urban			2016-08-01	Monday	07:20:00	07:30:00	00:10:00	10	Walk			Home visits			Screening	DOTS		Mother & Child	TB		Child (1-5 years)	Adult		07:30:00	10:00:00	02:30:00	150
1					Peri-urban					10:00:00	10:15:00	00:15:00	15	Walk			Home visits			Screening	Tracing defaulters		TB			Adult			10:15:00	10:40:00	0.0173611	25
1	1				Peri-urban			2016-08-02	Tuesday	07:30:00	08:00:00	00:30:00	30	Clinic vehichle			Home visits			Bring medicine to patient			Other Chronic	TB		Elderly - over 60			08:00:00	10:00:00	02:00:00	120
1					Peri-urban					10:00:00	10:50:00	00:50:00	50	Clinic vehichle			Home visits			Referral			TB			Child (1-5 years)			10:50:00	12:00:00	01:10:00	70
1					Peri-urban					12:00:00	12:15:00	00:15:00	15	Clinic vehichle			Home visits			Screening			TB			Adult			12:15:00	13:36:00	01:21:00	81
1	1				Peri-urban			2016-08-04	Thursday	07:00:00	08:00:00	60	60	Clinic vehichle			Home visits			Screening			TB			Family			08:00:00	09:30:00	01:30:00	90
1					Peri-urban					09:30:00	10:30:00	60	60	Clinic vehichle			Home visits			Screening			TB			Family			10:30:00	11:00:00	0.0208333	30
1					Peri-urban					11:00:00	12:00:00	60	60	Clinic vehichle			Home visits			Screening			TB			Adult			12:00:00	13:30:00	01:30:00	90
1					Peri-urban					13:30:00	14:00:00	00:30:00	30	Clinic vehichle			Home visits			Screening			TB			Family			14:00:00	15:00:00	01:00:00	60
1					Peri-urban					15:00:00	15:30:00	00:30:00	30	Clinic vehichle			Home visits			Bring medicine to patient			TB			Adult			15:30:00	16:00:00	0.0208333	30
1	1				Peri-urban			2016-08-05	Friday	07:30:00	09:00:00	0.0625	30	Clinic vehichle			Home visits			Bring medicine to patient			HIV			Community			09:00:00	09:15:00	0.0104167	15
1					Peri-urban					09:15:00	10:00:00	00:45:00	45	Clinic vehichle			Clinic/CHC			Health education			TB			Community			10:00:00	13:00:00	03:00:00	180
1					Peri-urban					13:00:00	14:00:00	60	60	Clinic vehichle			Home visits			Health education			HIV			Family			14:00:00	15:30:00	01:30:00	90
1					Peri-urban					15:30:00	15:40:00	00:10:00	10	Clinic vehichle			Home visits			Bring medicine to patient			HIV			Adult			15:40:00	16:00:00	0.0138889	20
1	1				Peri-urban			2016-08-08	Monday	07:30:00	10:00:00	0.104167	30	Clinic vehichle			Home visits			Screening			TB			Family			10:00:00	11:00:00	01:00:00	60
1					Peri-urban					11:00:00	12:00:00	60	60	Clinic vehichle			Clinic/CHC			Health education			HIV			Community			12:00:00	13:00:00	01:00:00	60
1					Peri-urban					13:00:00	13:45:00	00:45:00	45	Clinic vehichle			Home visits			Tracing defaulters			Nutrition			Adult			13:45:00	14:30:00	0.03125	45
1					Peri-urban					14:30:00	15:00:00	00:30:00	30	Clinic vehichle			Home visits			Health education			TB			Family			15:00:00	16:00:00	01:00:00	60
1	1				Peri-urban				Tuesday	07:30:00	10:00:00	0.104167	30	Clinic vehichle			Home visits			Health education			HIV			Family			10:00:00	12:00:00	02:00:00	120
1					Peri-urban					12:00:00	13:00:00	60	60	Clinic vehichle			Home visits			Bring medicine to patient			HIV			Adult			13:00:00	14:30:00	01:30:00	90
1					Peri-urban					14:30:00	15:15:00	00:45:00	45	Clinic vehichle			Clinic/CHC			Health education			HIV			Family			15:15:00	16:00:00	0.03125	45
1	1				Peri-urban			2016-08-10	Wednesday	07:00:00	09:00:00	120	120	Clinic vehichle			Home visits			Screening			TB			Family			09:00:00	11:00:00	02:00:00	120
1					Peri-urban					11:00:00	12:30:00	0.0625	30	Clinic vehichle			Home visits			Bring medicine to patient			HIV			Adult			12:30:00	13:15:00	0.03125	45
1					Peri-urban					13:15:00	14:30:00	0.0520833	15	Clinic vehichle			Home visits			Screening			TB			Family			14:30:00	15:15:00	0.03125	45
1					Peri-urban					15:15:00	16:00:00	00:45:00	45	Clinic vehichle			Philamhtwena			Child health			Mother & Child			Child (1-5 years)			16:00:00	16:15:00	0.0104167	15
1	1	1			Peri-urban		9	2016-07-26	Tuesday	08:00:00	09:15:00	0.0520833	15	Walk			Home visits			Health education			TB			Family			09:15:00	10:00:00	0.03125	45
1					Peri-urban					10:00:00	10:30:00	00:30:00	30	Walk			Philamhtwena			Child health			Nutrition			Child (1-5 years)			10:30:00	12:30:00	02:00:00	120
1					Peri-urban					12:30:00	13:00:00	00:30:00	30	Walk			Home visits			Health education			Family Planning			Family			13:00:00	13:40:00	0.0277778	40
1					Peri-urban					13:40:00	14:00:00	00:20:00	20	Walk			Home visits			Tracing defaulters			TB			Adult			14:00:00	14:40:00	0.0277778	40
1					Peri-urban					14:40:00	15:30:00	00:50:00	50	Walk			Home visits			Health education			Other Chronic			Elderly - over 60			15:30:00	16:00:00	0.0208333	30
1	1				Peri-urban			2016-07-27	Wednesday	06:00:00	09:20:00	0.138889	20	Public transport/taxi			Meeting other			Other			Nutrition			Community			09:20:00	15:30:00	06:10:00	370
1	1				Peri-urban			2016-07-28	Thursday	08:00:00	08:30:00	00:30:00	30	Walk			Home visits			Health education			Family Planning			Pregnant woman			08:30:00	08:55:00	0.0173611	25
1					Peri-urban					08:55:00	09:25:00	00:30:00	30	Walk			Support Groups			Other			Other			Family			09:25:00	10:20:00	0.0381944	55
1					Peri-urban					10:20:00	11:15:00	00:55:00	55	Walk			Home visits			Home based Care			Other Chronic			Elderly - over 60			11:15:00	11:45:00	0.0208333	30
1					Peri-urban					11:45:00	12:30:00	00:45:00	45	Walk			Home visits			Screening			TB			Adult			12:30:00	15:55:00	03:25:00	205
1	1				Peri-urban			2016-08-11	Thursday	08:10:00	08:30:00	00:20:00	20	Walk			Home visits			DOTS			TB			Adult			08:30:00	09:15:00	0.03125	45
1					Peri-urban					09:15:00	09:55:00	00:40:00	40	Walk			Meeting other			Home based Care			Other Chronic			Elderly - over 60			09:55:00	10:30:00	0.0243056	35
1					Peri-urban					10:30:00	11:20:00	00:50:00	50	Walk			Home visits			Health education			HIV			Adult			11:20:00	11:55:00	0.0243056	35
1					Peri-urban					11:55:00	12:30:00	00:35:00	35	Walk			Home visits			Tracing defaulters			TB			Adult			12:30:00	16:00:00	03:30:00	210
1	1				Peri-urban			2016-07-29	Friday	08:00:00	09:15:00	0.0520833	15	Walk			Home visits			Screening			Other			Pregnant woman			09:15:00	10:15:00	01:00:00	60
1					Peri-urban					10:15:00	10:30:00	00:15:00	15	Walk			Home visits			Health education			HIV			Adult			10:30:00	11:20:00	0.0347222	50
1					Peri-urban					11:20:00	12:15:00	00:55:00	55	Walk			Support Groups			Health education			TB			Adult			13:15:00	13:30:00	0.0104167	15
1					Peri-urban					13:30:00	14:20:00	00:50:00	50	Walk			Home visits			Child health			Nutrition			Child (1-5 years)			14:30:00	15:55:00	01:25:00	85
1	1				Peri-urban			2016-08-01	Monday	08:30:00	08:45:00	00:15:00	15	Walk			Philamhtwena			Health education			Mother & Child			Child (1-5 years)			08:45:00	16:00:00	07:15:00	435
1	1				Peri-urban			2016-08-02	Tuesday	08:15:00	08:30:00	00:15:00	15	Walk			Philamhtwena			Health education			Mother & Child			Child (1-5 years)			08:30:00	08:55:00	0.0173611	25
1	1				Peri-urban			2016-08-04	Thursday	08:10:00	08:30:00	00:20:00	20	Walk			Home visits			Home based Care			Other Chronic			Elderly - over 60			08:30:00	09:40:00	01:10:00	70
1					Peri-urban					09:40:00	10:15:00	00:35:00	35	Walk			Home visits			Tracing defaulters			TB			Child (5-18 years)			10:15:00	11:30:00	01:15:00	75
1					Peri-urban					11:30:00	11:55:00	00:25:00	25	Walk			Meeting with community			Health education			Other Chronic			Community			11:55:00	13:00:00	01:05:00	65
1					Peri-urban					13:00:00	13:30:00	00:30:00	30	Walk			Home visits			Other			Other Chronic			Elderly - over 60			13:30:00	15:30:00	02:00:00	120
1	1				Peri-urban			2016-08-05	Friday	08:20:00	08:40:00	00:20:00	20	Walk			Philamhtwena			Child health			Nutrition			Child (1-5 years)			08:40:00	16:00:00	07:20:00	440
1	1				Peri-urban			2016-08-08	Monday	08:00:00	08:30:00	00:30:00	30	Walk			Clinic/CHC			Tracing defaulters			TB			Adult			08:30:00	09:00:00	0.0208333	30
1					Peri-urban					09:00:00	09:45:00	00:45:00	45	Walk			Creche, ECD institutions			Child health			Other Chronic			Child (1-5 years)			09:45:00	10:40:00	0.0381944	55
1					Peri-urban					10:40:00	11:00:00	00:20:00	20	Walk			Home visits			Home based Care			Other Chronic			Elderly - over 60			11:00:00	11:55:00	0.0381944	55
1					Peri-urban					11:55:00	12:20:00	00:25:00	25	Walk			Meeting other			Health education			Other			Development workers			12:20:00	15:40:00	03:20:00	200
1	1				Peri-urban			2016-08-10	Thursday	08:10:00	08:20:00	00:10:00	10	Walk			Philamhtwena			Child health			Other Chronic			Child (1-5 years)			08:20:00	15:55:00	07:35:00	455
1	1	1			Peri-urban		20	2016-08-02	Tuesday	07:40:00	08:00:00	00:20:00	20	Walk			Home visits			Health education			Other Chronic			Adult			08:00:00	08:50:00	0.0347222	50
1					Peri-urban					08:50:00	09:40:00	00:50:00	50	Walk			Home visits			Health education			Other Chronic			Adult			09:40:00	12:50:00	03:10:00	190
1					Peri-urban					12:50:00	13:00:00	00:10:00	10	Walk			Home visits			Health education			Other Chronic			Adult			13:00:00	15:40:00	0.111111	40
1	1				Peri-urban			2016-08-04	Thursday	07:40:00	08:00:00	00:20:00	20	Walk			Philamhtwena			Health education			Mother & Child			Child (1-5 years)			08:00:00	16:00:00	08:00:00	480
1	1				Peri-urban			2016-08-05	Friday	07:40:00	08:00:00	00:20:00	20	Walk			Home visits			Health education			HIV			Community			08:00:00	08:40:00	0.0277778	40
1					Peri-urban					08:40:00	09:55:00	0.0520833	15	Walk			Home visits			Health education			Other Chronic			Adult			09:55:00	12:55:00	03:00:00	180
1					Peri-urban					12:55:00	13:10:00	00:15:00	15	Walk			Home visits			Health education			Other Chronic			Adult			13:10:00	15:40:00	02:30:00	150
1	1				Peri-urban			2016-08-08	Monday	07:40:00	08:00:00	00:20:00	20	Walk			Home visits			Bring medicine to patient			TB			Adult			08:00:00	08:30:00	0.0208333	30
1					Peri-urban					08:30:00	09:50:00	0.0555556	20	Walk			Home visits			Bring medicine to patient			TB			Adult			09:50:00	12:30:00	0.111111	40
1					Peri-urban					12:30:00	13:40:00	0.0486111	10	Walk			Home visits			Bring medicine to patient			TB			Adult			13:40:00	15:40:00	02:00:00	120
1	1				Peri-urban			2016-08-10	Wednesday	07:30:00	08:00:00	00:30:00	30	Walk			Home visits			Health education			Other Chronic			Adult			08:00:00	09:30:00	01:30:00	90
1					Peri-urban					09:30:00	10:00:00	00:30:00	30	Walk			Home visits			Health education			Other Chronic			Adult			10:00:00	12:30:00	02:30:00	150
1					Peri-urban					12:30:00	13:10:00	00:40:00	40	Walk			Home visits			Health education			Other Chronic			Adult			13:10:00	15:55:00	02:45:00	165
1	1	1			Peri-urban		4	2016-08-10	Wednesday	07:30:00	08:00:00	00:30:00	30	Walk			Home visits			Screening			Mother & Child			Post-Natal (birth to 6 weeks)			08:00:00	09:00:00	01:00:00	60
1					Peri-urban					09:00:00	09:10:00	00:10:00	10	Walk			Home visits			Referral			Family Planning			Adult			09:10:00	10:00:00	0.0347222	50
1	1				Peri-urban			2016-08-02	Tuesday	08:00:00	08:40:00	00:40:00	40	Walk			Home visits			Child health			Mother & Child			Child (1-5 years)			08:40:00	09:30:00	0.0347222	50
1					Peri-urban					09:30:00	09:50:00	00:20:00	20	Walk			Home visits			Health education			Other Chronic			Adult			09:50:00	10:45:00	0.0381944	55
1					Peri-urban					10:45:00	11:00:00	00:15:00	15	Walk			Home visits			Child health			Nutrition			Child (1-5 years)			11:00:00	11:55:00	0.0381944	55
1					Peri-urban					13:30:00	14:30:00	60	60	Walk			Home visits			DOTS			TB			Child (5-18 years)			14:30:00	15:20:00	0.0347222	50
1					Peri-urban					15:20:00	16:00:00	00:40:00	40	Walk			Home visits			Screening			Other Chronic			Adult			16:00:00	16:30:00	0.0208333	30
1	1				Peri-urban			2016-08-03	Wednesday	08:00:00	08:30:00	00:30:00	30	Walk			Home visits			Bring medicine to patient			Family Planning			Mother & Child			08:30:00	09:45:00	01:15:00	75
1					Peri-urban					09:45:00	10:05:00	00:20:00	20	Walk			Home visits			Child health			Nutrition			Child (1-5 years)			10:05:00	10:50:00	0.03125	45
1					Peri-urban					10:50:00	11:10:00	00:20:00	20	Walk			Home visits			Child health			Mother & Child			Child (1-5 years)			11:10:00	11:45:00	0.0243056	35
1					Peri-urban					11:45:00	11:47:00	00:02:00	2	Walk			Home visits			Child health			Mother & Child			Child (1-5 years)			11:47:00	12:30:00	0.0298611	43
1					Peri-urban					12:30:00	12:32:00	00:02:00	2	Walk			Home visits			Child health			Mother & Child			Child (1-5 years)			12:32:00	13:00:00	0.0194444	28
1	1				Peri-urban			2016-08-04	Thursday	07:30:00	08:45:00	0.0520833	15	Walk			Home visits			Screening			Mother & Child			Post-Natal (birth to 6 weeks)			08:45:00	10:10:00	01:25:00	85
1					Peri-urban					10:10:00	10:42:00	00:32:00	32	Walk			Home visits			Referral			Family Planning			Adult			10:42:00	11:51:00	01:09:00	69
1					Peri-urban					13:00:00	13:48:00	00:48:00	48	Walk			Home visits			Home based Care			Nutrition			Family			13:45:00	14:20:00	0.0243056	35
1					Peri-urban					14:20:00	14:25:00	00:05:00	5	Walk			Home visits			Home based Care			Nutrition			Family			14:25:00	15:40:00	01:15:00	75
1					Peri-urban					15:40:00	15:43:00	00:03:00	3	Walk			Home visits			Home based Care			Nutrition			Family			15:43:00	16:42:00	0.0409722	59
1	1				Peri-urban			2016-08-05	Friday	07:00:00	08:00:00	60	60	Public transport/taxi			Other			Health education			HIV			Community			08:00:00	13:00:00	05:00:00	300
1					Peri-urban					14:20:00	15:00:00	00:40:00	40	Walk			Home visits			Other			Other			Elderly - over 60			15:00:00	16:30:00	01:30:00	90
1	1				Peri-urban			2016-08-08	Monday	07:10:00	08:00:00	00:50:00	50	Public transport/taxi			Home visits			Home based Care			HIV			Adult			08:00:00	09:40:00	01:40:00	100
1					Peri-urban					09:40:00	10:06:00	00:26:00	26	Walk			Home visits			Health education			Family Planning			Adult			10:06:00	10:55:00	0.0340278	49
1					Peri-urban					10:55:00	11:20:00	00:25:00	25	Walk			Home visits			Child health			Nutrition			Child (1-5 years)			11:20:00	12:00:00	0.0277778	40
1					Peri-urban					13:05:00	13:15:00	00:10:00	10	Walk			Home visits			DOTS			TB			Elderly - over 60			13:15:00	14:10:00	0.0381944	55
1					Peri-urban					14:10:00	14:15:00	00:05:00	5	Walk			Home visits			Tracing defaulters			Other Chronic			Adult			14:15:00	15:00:00	0.03125	45
1					Peri-urban					15:00:00	15:10:00	00:10:00	10	Walk			Home visits			Health education			Nutrition			Child (1-5 years)			15:10:00	16:30:00	01:20:00	80
1	1				Peri-urban			2016-08-09	Tuesday	10:00:00	10:05:00	00:05:00	5	Walk			Home visits			Other			Other Chronic			Elderly - over 60			10:05:00	12:00:00	01:55:00	115
1	1				Peri-urban			2016-08-10	Wednesday	07:30:00	08:00:00	00:30:00	30	Walk			Home visits			Screening			Mother & Child			Post-Natal (birth to 6 weeks)			08:00:00	09:00:00	01:00:00	60
1					Peri-urban					09:00:00	09:10:00	00:10:00	10	Walk			Home visits			Referral			Family Planning			Adult			09:10:00	10:00:00	0.0347222	50
1	1				Peri-urban			2016-08-12	Friday	07:40:00	08:05:00	00:25:00	25	Walk			Home visits			Health education			Other Chronic			Adult			08:05:00	08:48:00	0.0298611	43
1					Peri-urban					08:48:00	09:00:00	00:12:00	12	Walk			Home visits			Health education			Family Planning			Adult			09:00:00	09:32:00	0.0222222	32
1					Peri-urban					09:32:00	09:41:00	00:09:00	9	Walk			Home visits			Health education			HIV			Adult			09:41:00	10:56:00	01:15:00	75
1					Peri-urban					10:56:00	10:58:00	00:02:00	2	Walk			Home visits			Health education			HIV			Adult			10:58:00	11:59:00	01:01:00	61
1					Peri-urban					13:10:00	13:42:00	00:32:00	32	Walk			Home visits			Child health			Nutrition			Child (5-18 years)			13:45:00	14:51:00	01:06:00	66
1					Peri-urban					14:51:00	15:00:00	00:09:00	9	Walk			Home visits			Child health			Nutrition			Child (5-18 years)			15:00:00	16:30:00	01:30:00	90
1	1				Peri-urban			2016-08-15	Monday	07:30:00	09:30:00	120	120	Public transport/taxi			War room			With Supervisor			TB			Development workers			09:30:00	12:15:00	02:45:00	167
1					Peri-urban					14:15:00	15:15:00	60	60	Public transport/taxi			Home visits			Bring medicine to patient			Other Chronic						15:15:00	16:30:00	01:15:00	75
1	1	1	1		Peri-urban		2	2016-07-28	Thursday	07:00:00	07:30:00	00:30:00	30	Walk			Training			Other			Other			Development workers			07:30:00	10:00:00	02:30:00	150
1					Peri-urban					10:00:00	10:10:00	00:10:00	10	Walk			Home visits			Tracing defaulters			Other Chronic			Adult			10:10:00	11:05:00	0.0381944	55
1					Peri-urban					11:05:00	11:15:00	00:10:00	10	Walk			Home visits			Screening			TB			Adult			11:15:00	11:30:00	0.0104167	15
1					Peri-urban					11:30:00	11:40:00	00:10:00	10	Walk			Home visits			Health education			Family Planning			Family			11:40:00	12:10:00	0.0208333	30
1					Peri-urban					12:10:00	12:15:00	00:05:00	5	Walk			Break (including lunch or tea)			Bring medicine to patient			Other Chronic			Child (1-5 years)			12:15:00	13:00:00	0.03125	45
1					Peri-urban					13:00:00	13:13:00	00:13:00	13	Walk			Home visits			Bring medicine to patient			TB			Adult			13:13:00	13:38:00	0.0173611	25
1					Peri-urban					13:38:00	13:43:00	00:05:00	5	Walk			Home visits			Bring medicine to patient			TB			Adult			13:43:00	14:36:00	0.0368056	53
1	1				Peri-urban			2016-07-29	Friday	07:00:00	07:30:00	00:30:00	30	Walk			Campaigns			Health education			HIV	TB	Family Planning	Pregnant woman	Post-Natal (birth to 6 weeks)	Child (1-5 years)	07:30:00	14:30:00	07:00:00	420
1	1				Peri-urban			2016-08-01	Monday	07:00:00	07:30:00	00:30:00	30	Walk			Home visits			Health education			TB			Adult			07:30:00	08:00:00	0.0208333	30
1					Peri-urban					08:00:00	09:00:00	60	60	Walk			Home visits			Child health			Nutrition			Child (1-5 years)			09:00:00	10:30:00	01:30:00	90
1					Peri-urban					10:30:00	11:00:00	00:30:00	30	Walk			War room			Other			Other			Community			11:00:00	11:30:00	0.0208333	30
1					Peri-urban					11:30:00	12:30:00	60	60	Walk			Break (including lunch or tea)			Child health			Nutrition			Child (1-5 years)			12:06:00	14:00:00	01:54:00	114
1					Peri-urban					14:00:00	14:10:00	00:10:00	10	Walk			Home visits			Screening			TB			Development workers			14:10:00	14:46:00	0.025	36
1					Peri-urban					14:46:00	14:52:00	00:06:00	6	Walk			Home visits			Child health			Mother & Child			Family			14:52:00	15:04:00	0.00833333	12
1					Peri-urban					15:04:00	15:12:00	00:08:00	8	Walk			Home visits			Screening			Mother & Child			Pregnant woman			15:12:00	15:33:00	0.0145833	21
1					Peri-urban					15:33:00	15:41:00	00:08:00	8	Walk			Home visits			DOTS			TB			Adult			15:41:00	15:50:00	0.00625	9
1	1				Peri-urban			2016-08-02	Tuesday	07:00:00	07:30:00	00:30:00	30	Walk			Clinic/CHC			Health education			Family Planning			Development workers			07:30:00	09:00:00	01:30:00	90
1					Peri-urban					09:00:00	09:10:00	00:10:00	10	Walk			Training			Other			Other			Community			09:10:00	10:50:00	01:40:00	100
1					Peri-urban					10:50:00	11:00:00	00:10:00	10	Walk			Home visits			Bring medicine to patient			Other Chronic			Development workers			11:00:00	11:30:00	0.0208333	30
1					Peri-urban					11:30:00	11:35:00	00:05:00	5	Walk			Home visits			Bring medicine to patient			Other Chronic			Post-Natal (birth to 6 weeks)			11:35:00	12:00:00	0.0173611	25
1					Peri-urban					12:00:00	12:15:00	00:15:00	15	Walk			Home visits			Child health			Mother & Child			Pregnant woman			12:15:00	12:36:00	0.0145833	21
1					Peri-urban					12:36:00	12:40:00	00:04:00	4	Walk			Break (including lunch or tea)			Tracing defaulters			Other Chronic			Development workers			12:40:00	13:20:00	0.0277778	40
1					Peri-urban					13:20:00	13:30:00	00:10:00	10	Walk			Home visits			Health education			Family Planning			Family			13:30:00	14:13:00	0.0298611	43
1					Peri-urban					14:13:00	14:20:00	00:07:00	7	Walk			Home visits			Screening			TB			Family			14:20:00	14:29:00	0.00625	9
1					Peri-urban					14:29:00	15:36:00	0.0465278	7	Walk			Home visits			Health education			Family Planning			Development workers			15:36:00	15:48:00	0.00833333	12
1	1				Peri-urban			2016-08-04	Thursday	07:00:00	07:30:00	00:30:00	30	Walk			Home visits			Tracing defaulters			HIV			Adult			07:30:00	09:00:00	01:30:00	90
1					Peri-urban					09:00:00	09:55:00	00:55:00	55	Walk			Home visits			Bring medicine to patient			TB			Development workers			09:55:00	10:15:00	0.0138889	20
1					Peri-urban					10:15:00	10:20:00	00:05:00	5	Walk			Home visits			Other			Nutrition			Child (1-5 years)			10:20:00	10:40:00	0.0138889	20
1					Peri-urban					10:40:00	10:55:00	00:15:00	15	Walk			Home visits			Health education			Family Planning			Development workers			10:55:00	11:20:00	0.0173611	25
1					Peri-urban					11:20:00	11:50:00	00:30:00	30	Walk			Home visits			Bring medicine to patient			Mother & Child			Pregnant woman			11:50:00	12:25:00	0.0243056	35
1					Peri-urban					12:25:00	12:30:00	00:05:00	5	Walk			Break (including lunch or tea)			Tracing defaulters			HIV			Adult			12:30:00	14:10:00	01:40:00	100
1					Peri-urban					14:10:00	14:45:00	00:35:00	35	Walk			Home visits			Health education			Nutrition			Development workers			14:45:00	15:00:00	0.0104167	15
1					Peri-urban					15:00:00	15:15:00	00:15:00	15	Walk			Home visits			Child health			TB			Child (1-5 years)			15:15:00	15:30:00	0.0104167	15
1					Peri-urban					15:30:00	15:45:00	00:15:00	15	Walk			Home visits			Screening			TB			Development workers			15:45:00	16:00:00	0.0104167	15
1	1				Peri-urban			2016-08-05	Friday	07:00:00	07:30:00	00:30:00	30	Walk			Home visits			Other			TB			Pregnant woman			07:30:00	09:00:00	01:30:00	90
1					Peri-urban					09:35:00	09:41:00	00:06:00	6	Walk			Home visits			Tracing defaulters			HIV			Adult			09:41:00	10:11:00	0.0208333	30
1					Peri-urban					10:11:00	10:22:00	00:11:00	11	Walk			Home visits			Health education			Family Planning			Development workers			10:22:00	10:50:00	0.0194444	28
1					Peri-urban					10:50:00	11:00:00	00:10:00	10	Walk			Home visits			Bring medicine to patient			TB			Development workers			11:00:00	11:30:00	0.0208333	30
1					Peri-urban					11:30:00	11:48:00	00:18:00	18	Walk			Home visits			Bring medicine to patient			Mother & Child			Pregnant woman			11:48:00	12:16:00	0.0194444	28
1					Peri-urban					12:16:00	12:35:00	00:19:00	19	Walk			Break (including lunch or tea)			Tracing defaulters			HIV			Adult			12:35:00	12:59:00	0.0166667	24
1					Peri-urban					12:59:00	13:30:00	00:31:00	31	Walk			Home visits			Screening			TB			Development workers			13:30:00	14:47:00	01:17:00	77
1					Peri-urban					14:47:00	15:02:00	00:15:00	15	Walk			Home visits			Child health			TB			Development workers			15:02:00	15:51:00	0.0340278	49
1	1				Peri-urban			2016-08-08	Monday	07:00:00	07:30:00	00:30:00	30	Walk			Clinic/CHC			Health education			Family Planning			Development workers			07:30:00	09:21:00	01:51:00	111
1					Peri-urban					09:21:00	09:29:00	00:08:00	8	Walk			Home visits			Screening			TB			Family			09:29:00	10:12:00	0.0298611	43
1					Peri-urban					10:12:00	10:20:00	00:08:00	8	Walk			Home visits			Health education			Family Planning			Family			10:20:00	11:35:00	01:15:00	75
1					Peri-urban					11:35:00	11:40:00	00:05:00	5	Walk			Home visits			Child health			Mother & Child			Pregnant woman			11:40:00	12:48:00	01:08:00	68
1					Peri-urban					12:48:00	13:45:00	00:57:00	57	Walk			Break (including lunch or tea)			Tracing defaulters			Other Chronic			Development workers			13:45:00	14:33:00	0.0333333	48
1					Peri-urban					14:33:00	14:38:00	00:05:00	5	Walk			Home visits			Bring medicine to patient			Other Chronic			Post-Natal (birth to 6 weeks)			14:38:00	15:11:00	0.0229167	33
1					Peri-urban					15:11:00	15:49:00	00:38:00	38	Walk			Home visits			Bring medicine to patient			Other Chronic			Development workers			15:49:00	15:59:00	0.00694444	10
1	1				Peri-urban			2016-08-10	Wednesday	07:00:00	07:30:00	00:30:00	30	Walk			Home visits			Screening			Mother & Child			Pregnant woman			07:30:00	09:10:00	01:40:00	100
1					Peri-urban					09:10:00	09:21:00	00:11:00	11	Walk			Home visits			Health education			TB			Adult			09:21:00	10:04:00	0.0298611	43
1					Peri-urban					10:04:00	10:17:00	00:13:00	13	Walk			War room			Other			Other			Community			10:17:00	10:56:00	0.0270833	39
1					Peri-urban					10:56:00	11:03:00	00:07:00	7	Walk			Home visits			Child health			Nutrition			Child (1-5 years)			11:03:00	11:39:00	0.025	36
1					Peri-urban					11:39:00	11:45:00	00:06:00	6	Walk			Home visits			DOTS			TB			Adult			11:42:00	12:45:00	01:03:00	63
1					Peri-urban					12:45:00	13:37:00	00:52:00	52	Walk			Break (including lunch or tea)			Child health			Nutrition			Child (1-5 years)			13:37:00	14:15:00	0.0263889	38
1					Peri-urban					14:15:00	14:56:00	00:41:00	41	Walk			Home visits			Screening			TB			Development workers			14:56:00	15:38:00	0.0291667	42
1					Peri-urban					15:38:00	15:44:00	00:06:00	6	Walk			Home visits			Child health			Mother & Child			Post-Natal (birth to 6 weeks)			15:44:00	16:02:00	0.0125	18
1	1				Peri-urban			2016-08-11	Thursday	07:00:00	07:30:00	00:30:00	30	Walk			Home visits			Child health			Nutrition			Child (1-5 years)			07:30:00	09:00:00	01:30:00	90
1					Peri-urban					09:00:00	09:15:00	00:15:00	15	Walk			Home visits			Screening			TB			Development workers			09:15:00	09:46:00	0.0215278	31
1					Peri-urban					09:46:00	09:55:00	00:09:00	9	Walk			Home visits			Health education			Nutrition			Development workers			09:55:00	10:57:00	01:02:00	62
1					Peri-urban					10:57:00	11:10:00	00:13:00	13	Walk			Home visits			Bring medicine to patient			Mother & Child			Pregnant woman			11:10:00	11:59:00	0.0340278	49
1					Peri-urban					11:59:00	12:08:00	00:09:00	9	Walk			Home visits			Other			TB			Child (1-5 years)			12:08:00	13:06:00	0.0402778	58
1					Peri-urban					13:06:00	13:17:00	00:11:00	11	Walk			Break (including lunch or tea)			Tracing defaulters			HIV			Adult			13:17:00	14:15:00	0.0402778	58
1					Peri-urban					14:15:00	14:25:00	00:10:00	10	Walk			Home visits			Other			Mother & Child			Development workers			14:25:00	15:00:00	0.0243056	35
1					Peri-urban					15:00:00	15:08:00	00:08:00	8	Walk			Home visits			Tracing defaulters			HIV			Adult			15:08:00	15:38:00	0.0208333	30
1					Peri-urban					15:38:00	15:41:00	00:03:00	3	Walk			Home visits			Bring medicine to patient			TB			Development workers			15:41:00	16:00:00	0.0131944	19
1	1				Peri-urban			2016-08-12	Friday	07:00:00	07:30:00	00:30:00	30	Walk			Home visits			Tracing defaulters			Other Chronic			Community			07:30:00	09:05:00	01:35:00	95
1					Peri-urban					09:05:00	09:15:00	00:10:00	10	Walk			Home visits			Screening			TB			Development workers			09:15:00	09:30:00	0.0104167	15
1					Peri-urban					09:30:00	09:45:00	00:15:00	15	Walk			Home visits			Bring medicine to patient			TB			Adult			09:45:00	10:18:00	0.0229167	33
1					Peri-urban					10:18:00	10:39:00	00:21:00	21	Walk			Home visits			Bring medicine to patient			TB			Adult			10:39:00	11:19:00	0.0277778	40
1					Peri-urban					11:19:00	11:57:00	00:38:00	38	Walk			Home visits			Health education			Family Planning			Family			11:57:00	12:22:00	0.0173611	25
1					Peri-urban					12:22:00	12:28:00	00:06:00	6	Walk			Home visits			Child health			Mother & Child			Post-Natal (birth to 6 weeks)			12:28:00	13:30:00	01:02:00	62
1					Peri-urban					13:30:00	13:42:00	00:12:00	12	Walk			Break (including lunch or tea)			Child health			Nutrition			Child (1-5 years)			13:42:00	13:59:00	0.0118056	17
1					Peri-urban					13:59:00	14:09:00	00:10:00	10	Walk			Home visits			Health education			TB			Adult			14:09:00	14:46:00	0.0256944	37
1					Peri-urban					14:46:00	14:56:00	00:10:00	10	Walk			Home visits			Screening			TB			Adult			14:56:00	15:38:00	0.0291667	42
1	1	1			Peri-urban		4	2016-07-28	Thursday	07:45:00	08:10:00	00:25:00	25	Walk			Philamhtwena			Screening			Mother & Child			Child (1-5 years)			08:20:00	09:00:00	0.0277778	40
1					Peri-urban					09:00:00	10:00:00	60	60				Training			Other			Mother & Child			Child (1-5 years)			10:00:00	10:15:00	0.0104167	15
1					Peri-urban					10:15:00	10:30:00	00:15:00	15	Walk			Philamhtwena			Child health			Nutrition			Child (1-5 years)			10:30:00	15:00:00	04:30:00	270
1	1				Peri-urban			29/07/2016	Friday	07:35:00	08:05:00	00:30:00	30	Walk			Home visits			Health education			Other Chronic			Adult			08:05:00	09:20:00	01:15:00	75
1					Peri-urban					09:20:00	09:25:00	00:05:00	5	Walk			Home visits			Health education			Mother & Child			Post-Natal (birth to 6 weeks)			09:25:00	11:30:00	02:05:00	125
1					Peri-urban					11:30:00	11:45:00	00:15:00	15	Walk			Home visits			Health education			Other Chronic			Adult			11:45:00	12:30:00	0.03125	45
1					Peri-urban					12:30:00	12:45:00	00:15:00	15	Walk			Home visits			Health education			Other Chronic			Elderly - over 60			12:45:00	13:15:00	0.0208333	30
1					Peri-urban					13:15:00	13:30:00	00:15:00	15	Walk			Home visits			Home based Care			Other Chronic			Adult			13:30:00	14:00:00	0.0208333	30
1					Peri-urban					14:00:00	14:30:00	00:30:00	30	Walk			Home visits			Screening			TB			Infant up to 1 year			14:30:00	15:30:00	01:00:00	60
1	1				Peri-urban			2016-08-01	Monday	07:20:00	08:00:00	00:40:00	40	Walk			Home visits			Health education			Family Planning			Pregnant woman			08:20:00	08:45:00	0.0173611	25
1					Peri-urban					08:45:00	09:00:00	00:15:00	15	Walk			Home visits			Health education			Other Chronic			Elderly - over 60			09:00:00	10:10:00	01:10:00	70
1					Peri-urban					11:00:00	11:05:00	00:05:00	5	Walk			Meeting with supervisor			With Supervisor			Family Planning						11:05:00	15:30:00	04:25:00	265
1	1				Peri-urban			2016-08-02	Tuesday	07:30:00	07:35:00	00:05:00	5	Walk			Clinic/CHC			With Supervisor			Other			Adult			08:00:00	14:00:00	06:00:00	360
1	1				Peri-urban			2016-08-04	Thursday	07:27:00	07:30:00	00:03:00	3	Public transport/taxi			Clinic/CHC			Health education			TB			Adult			08:00:00	16:00:00	08:00:00	480
1	1				Peri-urban			2016-08-05	Friday	07:45:00	08:05:00	00:20:00	20	Walk			Campaigns			Child health			TB			Child (1-5 years)			08:05:00	09:00:00	0.0381944	55
1					Peri-urban					09:00:00	09:15:00	00:15:00	15	Public transport/taxi			Campaigns			Child health			TB			Child (1-5 years)			09:30:00	12:00:00	02:30:00	150
1	1				Peri-urban			2016-08-08	Monday	07:38:00	07:58:00	00:20:00	20	Walk			Home visits			Screening			Family Planning			Family			08:15:00	09:18:00	01:03:00	63
1					Peri-urban					09:18:00	09:40:00	00:22:00	22	Walk			Home visits			Health education			Family Planning			Family			09:45:00	10:30:00	0.03125	45
1					Peri-urban					10:50:00	10:55:00	00:05:00	5	Walk			Home visits			Health education			Nutrition			Child (1-5 years)			11:10:00	15:45:00	04:35:00	275
1	1				Peri-urban			2016-08-10	Wednesday	07:45:00	08:00:00	00:15:00	15	Walk			Philamhtwena			Health education			Nutrition			Adult			08:10:00	15:00:00	06:50:00	410
1	1				Peri-urban			2016-08-11	Thursday	07:45:00	08:15:00	00:30:00	30	Walk			Home visits			Child health			Nutrition			Infant up to 1 year			08:15:00	09:10:00	0.0381944	55
1					Peri-urban					09:10:00	09:30:00	00:20:00	20	Walk			Home visits			Health education			Mother & Child			Child (1-5 years)			11:00:00	11:15:00	0.0104167	15
1					Peri-urban					11:30:00	11:45:00	00:15:00	15	Walk			Home visits			Child health			Nutrition			Child (1-5 years)			11:45:00	16:00:00	04:15:00	255
1	1				Peri-urban			2016-08-12	Friday	07:45:00	08:00:00	00:15:00	15	Walk			Philamhtwena			Screening			TB			Child (1-5 years)			08:00:00	15:00:00	07:00:00	420
1	1	1	1		Rural		6	2016-07-28	Thursday	08:00:00	08:03:00	00:03:00	3	Walk			Philamhtwena			Child health			Nutrition			Child (1-5 years)			08:03:00	15:00:00	06:57:00	417
1	1				Rural			2016-07-29	Friday	08:00:00	08:15:00	00:15:00	15	Walk			Home visits			Health education			Family Planning			Family			08:15:00	08:57:00	0.0291667	42
1					Rural					08:57:00	09:05:00	00:08:00	8	Walk			Home visits			Screening			TB			Adult			09:05:00	09:30:00	0.0173611	25
1					Rural					09:30:00	10:10:00	00:40:00	40	Walk			Home visits			Health education			Mother & Child			Infant up to 1 year			10:10:00	12:05:00	01:55:00	115
1					Rural					12:05:00	12:31:00	00:26:00	26	Walk			Home visits			Screening			HIV			Adult			12:31:00	15:40:00	03:09:00	189
1	1				Rural			2016-08-01	Monday	08:00:00	08:07:00	00:07:00	7	Walk			Philamhtwena			Child health			Nutrition			Child (1-5 years)			08:07:00	15:00:00	06:53:00	413
1	1				Rural			2016-08-02	Tuesday	08:00:00	08:05:00	00:05:00	5	Walk			Home visits			Health education			Other Chronic			Elderly - over 60			08:00:00	09:20:00	01:20:00	80
1					Rural					09:20:00	09:36:00	00:16:00	16	Walk			Home visits			Health education			TB			Family			09:36:00	10:30:00	0.0375	54
1					Rural					10:30:00	11:00:00	00:30:00	30	Walk			Home visits			Screening			TB			Family			11:00:00	13:17:00	02:17:00	137
1					Rural					13:17:00	13:32:00	00:15:00	15	Walk			Home visits			Child health			Nutrition			Infant up to 1 year			13:32:00	15:50:00	02:18:00	138
1	1				Rural			2016-08-04	Thursday	08:00:00	08:10:00	00:10:00	10	Walk			Creche, ECD institutions			Health education			Nutrition			Child (1-5 years)			08:10:00	10:15:00	02:05:00	125
1					Rural					10:16:00	10:35:00	00:19:00	19	Walk			Home visits			Child health			Nutrition			Child (1-5 years)			10:35:00	11:42:00	01:07:00	67
1					Rural					11:42:00	11:47:00	00:05:00	5	Walk			Home visits			Screening			TB			Family			11:47:00	12:57:00	01:10:00	70
1					Rural					12:57:00	13:20:00	00:23:00	23	Walk			Home visits			Health education			Mother & Child			Infant up to 1 year			13:20:00	15:58:00	02:38:00	158
1	1				Rural			2016-08-05	Friday	08:00:00	08:05:00	00:05:00	5	Walk			Philamhtwena			Child health			Nutrition			Child (1-5 years)			08:05:00	15:00:00	06:55:00	415
1	1				Rural			2016-08-08	Monday	08:00:00	08:05:00	00:05:00	5	Walk			Philamhtwena			Child health			Nutrition			Child (1-5 years)			08:05:00	15:00:00	06:55:00	415
1	1				Rural			2016-08-10	Wednesday	08:00:00	08:16:00	00:16:00	16	Walk			Home visits			Screening			Mother & Child			Post-Natal (birth to 6 weeks)			08:16:00	09:21:00	01:05:00	65
1					Rural					09:21:00	09:33:00	00:12:00	12	Walk			Home visits			Health education			Family Planning			Family			09:33:00	10:51:00	01:18:00	78
1					Rural					10:51:00	11:11:00	00:20:00	20	Walk			Home visits			Child health			Nutrition			Child (1-5 years)			11:15:00	12:29:00	01:14:00	74
1					Rural					12:29:00	12:51:00	00:22:00	22	Walk			Home visits			Screening			TB			Family			12:51:00	15:59:00	03:08:00	188
1	1				Rural			2016-08-11	Thursday	08:00:00	08:00:00	00:00:00	0	Walk			Home visits			Health education			Other Chronic			Elderly - over 60			08:04:00	09:23:00	01:19:00	79
1					Rural					09:23:00	09:55:00	00:32:00	32	Walk			Home visits			Other			Nutrition			Child (1-5 years)			09:55:00	10:51:00	0.0388889	56
1					Rural					10:51:00	11:21:00	00:30:00	30	Walk			Home visits			Screening			HIV			Family			11:22:00	12:35:00	01:13:00	73
1					Rural					12:35:00	13:01:00	00:26:00	26	Walk			Creche, ECD institutions			Health education			Nutrition			Child (1-5 years)			13:01:00	15:15:00	02:14:00	134
1	1				Rural			2016-08-12	Friday	08:00:00	08:05:00	00:05:00	5	Walk			Home visits			Health education			Mother & Child			Post-Natal (birth to 6 weeks)			08:05:00	09:54:00	01:49:00	109
1					Rural					09:54:00	10:37:00	00:43:00	43	Walk			Home visits			Health education			Other Chronic			Elderly - over 60			10:37:00	11:58:00	01:21:00	81
1					Rural					11:58:00	12:26:00	00:28:00	28	Walk			Home visits			Screening			TB			Family			12:26:00	13:52:00	01:26:00	86
1					Rural					13:52:00	14:31:00	00:39:00	39	Walk			Home visits			Child health			Nutrition			Child (1-5 years)			14:31:00	15:20:00	0.0340278	49
1	1				Rural			2016-08-15	Monday	08:00:00	08:05:00	00:05:00	5	Walk			Campaigns			Other			Other			Community			08:30:00	15:30:00	07:00:00	420
1	1	1	1		Rural		10	2016-07-28	Thursday	08:00:00	09:45:00	0.0729167	45	Walk			Home visits			Health education			Family Planning			Adult			08:00:00	09:45:00	01:45:00	105
1					Rural					11:00:00	14:00:00	180	180	Public transport/taxi			Training			With Supervisor			Other						11:00:00	14:00:00	03:00:00	180
1	1				Rural			2016-07-29	Friday	08:00:00	08:30:00	00:30:00	30	Walk			Home visits			Health education			TB			Family			08:30:00	09:00:00	0.0208333	30
1					Rural					09:00:00	09:30:00	00:30:00	30	Walk			Home visits			Health education			Family Planning			Adult			09:30:00	11:00:00	01:30:00	90
1					Rural					11:00:00	12:30:00	0.0625	30	Walk			Home visits			Health education			HIV			Family			12:30:00	14:00:00	01:30:00	90
1	1				Rural			2016-08-01	Monday	08:00:00	11:50:00	0.159722	50	Walk			Home visits			Health education			Nutrition			Pregnant woman			08:00:00	11:50:00	03:50:00	230
1					Rural					11:50:00	13:00:00	0.0486111	10	Walk			Home visits			Health education			Mother & Child			Adult			12:50:00	13:00:00	0.00694444	10
1					Rural					14:00:00	15:00:00	60	60	Walk			Home visits			Home based Care			Other Chronic			Elderly - over 60			14:00:00	15:00:00	01:00:00	60
1	1				Rural			2016-07-29	Tuesday	07:50:00	08:00:00	00:10:00	10	Public transport/taxi			Clinic/CHC			Other			Other			Adult			07:30:00	08:00:00	0.0208333	30
1					Rural					08:00:00	09:55:00	0.0798611	55	Walk			Other institutions			Collect medicine			HIV			Adult			08:00:00	09:55:00	01:55:00	115
1	1				Rural			2016-08-04	thursday	07:50:00	11:00:00	0.131944	10	Walk			Home visits			Health education			TB			Community			07:50:00	11:00:00	03:10:00	190
1					Rural					11:30:00	12:50:00	0.0555556	20	Walk			Home visits			Bring medicine to patient			Mother & Child			Post-Natal (birth to 6 weeks)			11:30:00	12:50:00	01:20:00	80
1					Rural					13:00:00	14:45:00	0.0729167	45	Public transport/taxi			War room			Health education			HIV			Community			13:00:00	14:45:00	01:45:00	105
1	1				Rural			2016-08-05	Friday	07:55:00	08:00:00	00:05:00	5	Walk			Home visits			Health education			Other			Child (5-18 years)			07:55:00	08:00:00	0.00347222	5
1					Rural					11:00:00	12:45:00	0.0729167	45	Walk			Home visits			Health education			TB			Adult			12:45:00	13:45:00	01:00:00	60
1					Rural					13:45:00	14:55:00	0.0486111	10	Walk			Home visits			Health education			Mother & Child			Post-Natal (birth to 6 weeks)			14:55:00	15:55:00	01:00:00	60
1	1				Rural			2016-08-08	Monday	08:00:00	08:50:00	00:50:00	50	Walk			Home visits			Health education			TB			Adult			08:00:00	08:50:00	0.0347222	50
1					Rural					10:00:00	10:15:00	00:15:00	15				Home visits			Health education			Family Planning			Adult			10:15:00	12:15:00	02:00:00	120
1					Rural					13:00:00	15:00:00	120	120				Home visits			Health education			HIV			Elderly - over 60			13:00:00	15:00:00	02:00:00	120
1	1				Rural			2016-08-10	Wednesday	08:30:00	09:00:00	00:30:00	30	Walk			Home visits			Health education			Other			Family			08:30:00	09:00:00	0.0208333	30
1					Rural					10:00:00	11:00:00	60	60	Walk			Home visits			Health education			Family Planning			Adult			11:00:00	11:30:00	0.0208333	30
1					Rural					12:00:00	13:30:00	0.0625	30	Walk			Home visits			Health education			TB			Elderly - over 60			12:00:00	13:30:00	01:30:00	90
1	1				Rural			2016-08-11	Thursday	07:30:00	07:45:00	00:15:00	15	Walk			Home visits			Health education			Nutrition			Child (1-5 years)			07:45:00	08:00:00	0.0104167	15
1					Rural					08:00:00	08:15:00	00:15:00	15	Walk			Home visits			Health education			Other Chronic			Adult			08:15:00	08:30:00	0.0104167	15
1					Rural					09:45:00	15:45:00	360	360	Public transport/taxi			Home visits			Health education			HIV			Adult			15:45:00	16:30:00	0.03125	45
1	1	1	1		Rural		7	2016-07-28	Thursday	07:53:00	08:05:00	00:12:00	12	Walk			Philamhtwena			Child health			Nutrition			Child (1-5 years)			08:09:00	15:00:00	06:51:00	411
1	1				Rural			2016-07-29	Friday	08:08:00	08:11:00	00:03:00	3	Walk			Home visits			Referral			Family Planning			Child (5-18 years)			08:11:00	09:18:00	01:07:00	67
1					Rural					09:18:00	09:30:00	00:12:00	12	Walk			Home visits			Health education			Other Chronic			Adult			09:30:00	10:43:00	01:13:00	73
1					Rural					10:43:00	11:03:00	00:20:00	20	Walk			Home visits			Health education			HIV			Adult			11:03:00	12:16:00	01:13:00	73
1					Rural					12:16:00	12:31:00	00:15:00	15	Walk			Home visits			Child health			Mother & Child			Post-Natal (birth to 6 weeks)			12:31:00	13:15:00	0.0305556	44
1					Rural					14:03:00	14:09:00	00:06:00	6	Walk			Other institutions			Health education			HIV			Adult			14:09:00	15:03:00	0.0375	54
1	1				Rural			2016-08-01	Monday	08:07:00	08:17:00	00:10:00	10	Walk			Home visits			Bring medicine to patient			Other Chronic			Adult			08:17:00	09:00:00	0.0298611	43
1					Rural					09:45:00	09:55:00	00:10:00	10	Walk			Home visits			Health education			Nutrition			Family			09:55:00	10:59:00	01:04:00	64
1					Rural					10:59:00	11:00:00	00:01:00	1				Home visits			Bring medicine to patient			HIV			Adult			11:00:00	11:49:00	0.0340278	49
1					Rural					11:49:00	12:07:00	00:18:00	18	Walk			Home visits			Health education			Mother & Child			Post-Natal (birth to 6 weeks)			12:07:00	13:14:00	01:07:00	67
1					Rural					13:14:00	13:15:00	00:01:00	1				Home visits			Health education			Family Planning			Child (5-18 years)			13:15:00	14:11:00	0.0388889	56
1					Rural					13:15:00	14:11:00	00:56:00	56				Home visits			Health education			Other Chronic			Adult			14:18:00	15:07:00	0.0340278	49
1	1				Rural			2016-08-04	Thursday	08:10:00	08:15:00	00:05:00	5	Walk			Home visits			Health education			Family Planning			Adult			08:15:00	08:23:00	0.00555556	8
1					Rural					08:23:00	09:30:00	0.0465278	7	Walk			Home visits			Bring medicine to patient			Other Chronic			Elderly - over 60			09:30:00	10:43:00	01:13:00	73
1					Rural					10:43:00	10:55:00	00:12:00	12	Walk			Home visits			Health education			Nutrition			Pregnant woman			10:55:00	12:40:00	01:45:00	105
1					Rural					12:40:00	12:55:00	00:15:00	15	Walk			Home visits			Child health			Mother & Child			Post-Natal (birth to 6 weeks)			12:55:00	13:14:00	0.0131944	19
1					Rural					13:14:00	14:55:00	0.0701389	41	Walk			Home visits			With Supervisor			Other Chronic			Adult			15:00:00	16:50:00	01:50:00	110
1	1				Rural			2016-08-05	Friday	08:11:00	08:19:00	00:08:00	8	Walk			Home visits			DOTS			TB			Child (5-18 years)			08:19:00	08:59:00	0.0277778	40
1					Rural					08:59:00	09:10:00	00:11:00	11	Walk			Home visits			Referral			TB			Child (5-18 years)			09:10:00	10:59:00	01:49:00	109
1					Rural					10:59:00	11:17:00	00:18:00	18	Walk			Home visits			Bring medicine to patient			Mother & Child			Post-Natal (birth to 6 weeks)			11:17:00	12:10:00	0.0368056	53
1					Rural					12:10:00	12:16:00	00:06:00	6	Walk			Home visits			Health education			Family Planning			Child (5-18 years)			12:16:00	13:20:00	01:04:00	64
1					Rural					13:20:00	13:30:00	00:10:00	10	Walk			Clinic/CHC			Collect medicine			Other Chronic			Adult			13:30:00	14:49:00	01:19:00	79
1	1				Rural			2016-08-09	Tuesday	08:10:00	08:15:00	00:05:00	5	Walk			Home visits			Child health			Nutrition			Child (1-5 years)			08:15:00	09:55:00	01:40:00	100
1					Rural					09:55:00	10:07:00	00:12:00	12	Walk			Home visits			DOTS			TB			Adult			10:07:00	11:19:00	01:12:00	72
1					Rural					11:19:00	11:27:00	00:08:00	8	Walk			Home visits			Home based Care			Other Chronic			Adult			11:27:00	12:03:00	0.025	36
1					Rural					12:03:00	12:10:00	00:07:00	7	Walk			Home visits			Health education			Family Planning			Family			12:10:00	13:21:00	01:11:00	71
1					Rural					13:21:00	13:37:00	00:16:00	16	Walk			Home visits			Health education			Nutrition			Pregnant woman			13:37:00	14:48:00	01:11:00	71
1	1		1		Rural			2016-08-10	Wednesday	08:10:00	08:30:00	00:20:00	20	Walk			Clinic/CHC			Health education			Other Chronic			Community			08:30:00	15:45:00	07:15:00	435
1	1				Rural			2016-08-11	Thursday	08:00:00	08:30:00	00:30:00	30	Walk			Clinic/CHC			Screening			TB			Adult			08:30:00	15:55:00	07:25:00	445
1	1				Rural			2016-08-12	Friday	08:10:00	08:15:00	00:05:00	5	Walk			Home visits			DOTS			TB			Adult			08:15:00	11:16:00	0.125694	1
1					Rural					11:16:00	11:20:00	00:04:00	4	Walk			Home visits			Child health			Mother & Child			Post-Natal (birth to 6 weeks)			11:20:00	12:03:00	0.0298611	43
1					Rural					12:03:00	14:39:00	0.108333	36	Walk			Home visits			Bring medicine to patient			Other Chronic			Elderly - over 60			12:13:00	14:39:00	02:26:00	146
1	1				Rural			2016-08-15	Monday	07:55:00	08:03:00	00:08:00	8	Walk			Other			Other			Other			Development workers			08:25:00	15:30:00	07:05:00	425
1	1	1	1		Rural		28	2016-07-26	Tuesday	08:00:00	09:00:00	60	60	Public transport/taxi			Home visits			Health education			Other			Community			09:00:00	10:45:00	01:45:00	105
1	1				Rural			2016-07-27	Wednesday	07:30:00	09:50:00	0.0972222	20	Public transport/taxi			Campaigns			Health education			Other			Development workers			09:50:00	16:00:00	06:10:00	370
1	1				Rural			2016-07-28	Thursday	08:00:00	08:10:00	00:10:00	10	Walk			Home visits			Health education			Family Planning			Adult			08:10:00	08:44:00	0.0236111	34
1					Rural					08:44:00	09:15:00	00:31:00	31	Walk			Home visits			Health education			HIV			Adult			09:15:00	09:50:00	0.0243056	35
1					Rural					09:50:00	10:01:00	00:11:00	11	Walk			Other			Child health			Mother & Child			Pregnant woman			10:01:00	15:30:00	05:29:00	329
1	1				Rural			2016-07-29	Friday	07:50:00	09:00:00	0.0486111	10	Public transport/taxi			Clinic/CHC			Health education			Other			Development workers			09:00:00	15:30:00	06:30:00	390
1	1				Rural			2016-08-01	Monday	08:30:00	10:00:00	0.0625	30	Public transport/taxi			Clinic/CHC			Collect medicine			Other			Development workers			10:00:00	15:00:00	05:00:00	300
1	1				Rural			2016-08-02	Tuesday	08:04:00	08:30:00	00:26:00	26	Walk			Home visits			Referral	Child health		HIV			Child (1-5 years)			08:30:00	09:03:00	0.0229167	33
1					Rural					09:03:00	09:15:00	00:12:00	12	Walk			Home visits			DOTS			TB			Adult			09:15:00	10:00:00	0.03125	45
1					Rural					10:00:00	10:45:00	00:45:00	45	Walk			Other			Other			Other			Development workers			10:45:00	14:00:00	03:15:00	195
1	1				Rural			2016-08-03	Wednesday	08:30:00	08:37:00	00:07:00	7	Walk			Home visits			DOTS			HIV			Adult			08:37:00	09:00:00	0.0159722	23
1	1				Rural			2016-08-04	Thursday	08:00:00	08:44:00	00:44:00	44	Walk			Home visits			Child health			Mother & Child			Child (1-5 years)			08:44:00	09:20:00	0.025	36
1					Rural					09:20:00	09:50:00	00:30:00	30	Walk			Home visits			Health education			Family Planning			Pregnant woman			09:50:00	10:30:00	0.0277778	40
1					Rural					10:45:00	11:00:00	00:15:00	15	Walk			Clinic/CHC			Referral			Family Planning			Pregnant woman			11:00:00	12:00:00	01:00:00	60
1	1				Rural			2016-06-05	Friday	08:04:00	09:00:00	00:56:00	56	Walk			Campaigns			Screening			Other Chronic			Adult			09:00:00	12:00:00	03:00:00	180
1	1				Rural			2016-08-08	Monday	08:00:00	08:54:00	00:54:00	54	Walk			Philamhtwena			Health education			HIV			Adult			08:54:00	12:00:00	03:06:00	186
1	1				Rural			2016-08-09	Tuesday	09:00:00	09:30:00	00:30:00	30	Walk			Home visits			Health education			TB			Adult			09:30:00	13:00:00	03:30:00	210
1					Rural					13:00:00	14:00:00	60	60	Walk			Home visits			Health education			Family Planning			Family			13:00:00	14:00:00	01:00:00	60
1	1	1	1		Peri-urban		new	2016-07-29	Friday	07:00:00	07:30:00	00:30:00	30	Walk			Clinic/CHC			Other			Other						07:30:00	10:00:00	02:30:00	150
1					Peri-urban					10:00:00	11:50:00	0.0763889	50	Walk			Clinic/CHC			Health education			Mother & Child			Post-Natal (birth to 6 weeks)			11:50:00	12:15:00	0.0173611	25
1					Peri-urban					12:15:00	14:10:00	0.0798611	55	Walk			Home visits			Health education			Other Chronic			Adult			14:10:00	15:30:00	01:20:00	80
1	1				Peri-urban			2016-08-01	Monday	07:00:00	07:30:00	00:30:00	30	Walk			Clinic/CHC			Other			Other						07:30:00	10:00:00	02:30:00	150
1					Peri-urban					10:00:00	10:15:00	00:15:00	15	Walk			Clinic/CHC	Home visits		Screening			TB			Adult			10:15:00	10:25:00	0.00694444	10
1					Peri-urban					10:25:00	10:30:00	00:05:00	5	Walk			Home visits			Screening			TB			Adult			10:30:00	11:00:00	0.0208333	30
1					Peri-urban					11:00:00	11:18:00	00:18:00	18	Walk			Home visits			Screening			TB			Adult			11:18:00	11:40:00	0.0152778	22
1					Peri-urban					11:40:00	12:10:00	00:30:00	30	Walk			Home visits			Screening			TB			Adult			12:10:00	13:00:00	0.0347222	50
1					Peri-urban					13:00:00	13:15:00	00:15:00	15	Walk			Home visits			Screening			TB			Adult			13:15:00	14:20:00	01:05:00	65
1					Peri-urban					14:20:00	14:30:00	00:10:00	10	Walk			Home visits			Screening			TB			Adult			14:30:00	15:00:00	0.0208333	30
1	1				Peri-urban			2016-08-02	Tuesday	07:00:00	07:30:00	00:30:00	30	Walk			Clinic/CHC			Other			Other						07:30:00	10:00:00	02:30:00	150
1					Peri-urban					10:00:00	10:05:00	00:05:00	5	Walk			Other institutions	Campaigns		With Supervisor	Child health		Other						10:05:00	14:00:00	03:55:00	235
1					Peri-urban					14:00:00	14:20:00	00:20:00	20	Walk			Clinic/CHC			Screening			TB			Adult			14:20:00	15:25:00	01:05:00	65
1	1				Peri-urban			2016-08-04	Thursday	07:00:00	07:30:00	00:30:00	30	Walk			Clinic/CHC			Other			Other						07:30:00	10:00:00	02:30:00	150
1					Peri-urban					10:00:00	10:15:00	00:15:00	15	Walk			Home visits			Bring medicine to patient			Other Chronic			Adult			10:15:00	10:25:00	0.00694444	10
1					Peri-urban					10:25:00	10:30:00	00:05:00	5	Walk			Home visits			Bring medicine to patient			Other Chronic			Adult			10:30:00	11:00:00	0.0208333	30
1					Peri-urban					11:00:00	11:20:00	00:20:00	20	Walk			Home visits			Bring medicine to patient			Other Chronic			Adult			11:20:00	11:40:00	0.0138889	20
1					Peri-urban					11:40:00	12:15:00	00:35:00	35	Walk			Home visits			Bring medicine to patient			Other Chronic			Adult			12:15:00	13:00:00	0.03125	45
1					Peri-urban					13:00:00	13:20:00	00:20:00	20	Walk			Home visits			Bring medicine to patient			Other Chronic			Adult			13:20:00	14:30:00	01:10:00	70
1					Peri-urban					14:30:00	14:38:00	00:08:00	8	Walk			Home visits			Bring medicine to patient			Other Chronic			Adult			14:38:00	15:25:00	0.0326389	47
1	1				Peri-urban			2016-08-05	Friday	07:00:00	07:30:00	00:30:00	30	Walk			Clinic/CHC			Other									07:30:00	10:00:00	02:30:00	150
1					Peri-urban					10:00:00	10:20:00	00:20:00	20	Walk			Home visits			Bring medicine to patient						Adult			10:20:00	10:30:00	0.00694444	10
1					Peri-urban					10:30:00	10:45:00	00:15:00	15	Walk			Home visits			Bring medicine to patient						Adult			10:45:00	11:17:00	0.0222222	32
1					Peri-urban					11:17:00	11:23:00	00:06:00	6	Walk			Home visits			Bring medicine to patient						Adult			11:23:00	12:00:00	0.0256944	37
1					Peri-urban					12:00:00	12:15:00	00:15:00	15	Walk			Home visits			Bring medicine to patient						Elderly - over 60			12:15:00	12:45:00	0.0208333	30
1					Peri-urban					12:45:00	13:00:00	00:15:00	15	Walk			Home visits			Bring medicine to patient						Adult			13:00:00	13:15:00	0.0104167	15
1	1	1			Rural		new	2016-08-08	Monday	07:00:00	07:30:00	00:30:00	30	Walk			Clinic/CHC			Other			Other						07:30:00	08:00:00	0.0208333	30
1					Rural					08:00:00	08:05:00	00:05:00	5	Walk			Philamhtwena			Screening	Health education	With Supervisor	Mother & Child			Pregnant woman	Infant up to 1 year	Child (5-18 years)	08:05:00	15:30:00	07:25:00	445
1	1				Rural			2016-08-10	Wednesday	07:00:00	07:30:00	00:30:00	30	Walk			Clinic/CHC			Other			Other						07:30:00	08:00:00	0.0208333	30
1					Rural					08:00:00	08:05:00	00:05:00	5	Walk			Philamhtwena			Screening	Health education	With Supervisor	Mother & Child			Pregnant woman	Infant up to 1 year	Child (5-18 years)	08:05:00	15:30:00	07:25:00	445
1	1				Rural			2016-08-11	Thursday	07:00:00	07:30:00	00:30:00	30	Walk			Clinic/CHC			Other			Other						07:30:00	08:00:00	0.0208333	30
1					Rural					08:00:00	08:05:00	00:05:00	5	Walk			Philamhtwena			Screening	Health education	With Supervisor	Mother & Child			Pregnant woman	Infant up to 1 year	Child (5-18 years)	08:05:00	15:30:00	07:25:00	445
1	1				Rural			2016-08-12	Friday	07:00:00	07:30:00	00:30:00	30	Walk			Clinic/CHC			Other			Other						07:30:00	08:00:00	0.0208333	30
1					Rural					08:00:00	08:05:00	00:05:00	5	Walk			Philamhtwena			Screening	Health education	With Supervisor	Mother & Child			Pregnant woman	Infant up to 1 year	Child (5-18 years)	08:05:00	15:30:00	07:25:00	445
1	1	1	1		Rural		7	2016-07-26	Tuesday	08:00:00	08:30:00	00:30:00	30	Walk			War room			Referral			Nutrition			Community			08:30:00	10:00:00	01:30:00	90
1	1				Rural			2016-07-27	Wednesday	08:00:00	08:30:00	00:30:00	30	Walk			Home visits			Screening			TB			Adult			08:30:00	10:00:00	01:30:00	90
1					Rural					10:00:00	10:30:00	00:30:00	30	Walk			Home visits			Health education			Family Planning			Adult			10:30:00	11:00:00	0.0208333	30
1					Rural					11:00:00	11:30:00	00:30:00	30	Walk			Other institutions			Other			Other			Elderly - over 60			11:30:00	12:00:00	0.0208333	30
1	1				Rural			2016-07-28	Thursday	08:00:00	08:30:00	00:30:00	30	Walk			War room			Bring medicine to patient			HIV			Adult			08:30:00	09:20:00	0.0347222	50
1					Rural					09:20:00	10:00:00	00:40:00	40	Walk			Other institutions			Collect medicine			Other Chronic			Elderly - over 60			10:00:00	10:30:00	0.0208333	30
1					Rural					10:30:00	11:00:00	00:30:00	30	Walk			Home visits			Referral			Nutrition			Child (1-5 years)			11:00:00	11:30:00	0.0208333	30
1	1				Rural			2016-07-29	Friday	10:00:00	11:00:00	60	60	Public transport/taxi			Clinic/CHC			With Supervisor			Mother & Child			Post-Natal (birth to 6 weeks)			11:00:00	13:00:00	02:00:00	120
1	1				Rural			2016-08-01	Monday	09:00:00	10:00:00	60	60	Public transport/taxi			Other			Collect medicine			TB			Adult			10:00:00	13:00:00	03:00:00	180
1	1				Rural			2016-08-02	Tuesday	08:00:00	08:30:00	00:30:00	30	Walk			Philamhtwena			Child health			Mother & Child			Child (1-5 years)			08:30:00	16:00:00	07:30:00	450
1	1				Rural			2016-08-04	Thursday	08:00:00	08:30:00	00:30:00	30	Walk			Home visits			Referral			Family Planning			Adult			08:30:00	09:20:00	0.0347222	50
1					Rural					09:20:00	09:45:00	00:25:00	25	Walk			Home visits			Tracing defaulters			HIV			Adult			09:45:00	10:00:00	0.0104167	15
1					Rural					10:00:00	10:30:00	00:30:00	30	Walk			Home visits			Bring medicine to patient			Mother & Child			Post-Natal (birth to 6 weeks)			10:30:00	11:00:00	0.0208333	30
1	1				Rural			2016-08-05	Friday	08:00:00	08:30:00	00:30:00	30	Walk			Home visits			DOTS			Mother & Child			Post-Natal (birth to 6 weeks)			08:30:00	09:00:00	0.0208333	30
1					Rural					09:00:00	09:45:00	00:45:00	45	Walk			Home visits			Screening			TB			Child (1-5 years)			09:45:00	10:20:00	0.0243056	35
1					Rural					10:20:00	10:45:00	00:25:00	25	Walk			Home visits			DOTS			Mother & Child			Adult			10:45:00	11:20:00	0.0243056	35
1	1				Rural			2016-08-08	Monday	08:00:00	08:30:00	00:30:00	30	Walk			War room			Referral			Mother & Child			Post-Natal (birth to 6 weeks)			08:30:00	14:00:00	05:30:00	330
1	1				Rural			2016-08-10	Wednesday	08:00:00	08:30:00	00:30:00	30	Walk			Home visits			Tracing defaulters			HIV			Adult			08:30:00	09:20:00	0.0347222	50
1					Rural					09:20:00	10:00:00	00:40:00	40	Walk			Home visits			Screening			TB			Child (1-5 years)			10:00:00	10:30:00	0.0208333	30
1					Rural					10:30:00	11:00:00	00:30:00	30	Walk			Home visits			Bring medicine to patient			Mother & Child			Post-Natal (birth to 6 weeks)			11:00:00	11:30:00	0.0208333	30
1	1	1	1		Rural		14	2016-08-04	Thursday	08:00:00	08:30:00	00:30:00	30	Public transport/taxi			Home visits			Health education			Family Planning			Child (5-18 years)			08:30:00	09:30:00	01:00:00	60
1					Rural					09:30:00	10:00:00	00:30:00	30	Public transport/taxi			Clinic/CHC			Other			HIV			Community			10:00:00	16:00:00	06:00:00	360
1	1				Rural			2016-08-05	Friday	08:30:00	09:00:00	00:30:00	30	Walk			Home visits			Health education			TB			Family			09:30:00	12:00:00	02:30:00	150
1					Rural					12:00:00	12:05:00	00:05:00	5	Walk			Home visits			Health education			TB			Family			12:05:00	14:00:00	01:55:00	115
1					Rural					14:00:00	14:20:00	00:20:00	20	Walk			Home visits			Health education			HIV			Adult			14:20:00	16:00:00	01:40:00	100
1	1				Rural			2016-08-08	Monday	08:00:00	08:30:00	00:30:00	30	Public transport/taxi			Clinic/CHC			Health education			Other Chronic			Community			08:30:00	10:00:00	01:30:00	90
1					Rural					12:00:00	12:30:00	00:30:00	30	Walk			Home visits			Health education			HIV			Adult			12:30:00	14:00:00	01:30:00	90
1					Rural					14:00:00	14:20:00	00:20:00	20	Walk			Home visits			Health education			Nutrition			Child (1-5 years)			14:20:00	16:00:00	01:40:00	100
1	1				Rural			2016-08-10	Wednesday	07:00:00	08:30:00	0.0625	30	Public transport/taxi			Training			Health education			Other			Community			08:30:00	14:00:00	05:30:00	330
1	1				Rural			2016-08-11	Thursday	07:00:00	08:30:00	0.0625	30	Public transport/taxi			Training			Health education			Nutrition	HIV	Other Chronic	Child (1-5 years)			08:30:00	14:00:00	05:30:00	330
1	1				Rural			2016-08-12	Friday	08:00:00	08:30:00	00:30:00	30	Walk			Home visits			Health education			Family Planning			Adult			08:30:00	11:00:00	02:30:00	150
1					Rural					11:00:00	11:45:00	00:45:00	45	Walk			Home visits			Health education			HIV			Adult			11:45:00	14:00:00	02:15:00	135
1	1				Rural			2016-08-15	Monday	08:00:00	08:30:00	00:30:00	30	Public transport/taxi			Clinic/CHC			Health education			Other			Community			08:30:00	12:00:00	03:30:00	210
1					Rural					13:00:00	13:30:00	00:30:00	30	Walk			Other			Other			Other			Adult			13:30:00	16:00:00	02:30:00	150
1	1				Rural			2016-08-17	Wednesday	08:00:00	09:00:00	60	60	Walk			Meeting with community			Health education			Other			Community			09:00:00	15:00:00	06:00:00	360
1					Rural					15:35:00	15:40:00	00:05:00	5	Walk			Meeting with community			Health education			Other			Community			15:40:00	16:00:00	0.0138889	20
1	1				Rural			2016-08-18	Thursday	07:00:00	10:00:00	180	180	Public transport/taxi			Meeting with supervisor			Other						Community			10:00:00	14:00:00	04:00:00	240
1	1				Rural			2016-08-16	Tuesday	08:00:00	09:00:00	60	60	Walk			Meeting with community			Health education			Other			Community			09:00:00	15:00:00	06:00:00	360
1	1	1	1		Rural		2	2016-07-26	Tuesday	10:00:00	10:35:00	00:35:00	35	Walk			Home visits			Screening			TB			Child (5-18 years)			10:35:00	12:00:00	01:25:00	85
1					Rural					12:00:00	12:05:00	00:05:00	5	Public transport/taxi			Training			Other			Other			Development workers			12:05:00	12:25:00	0.0138889	20
1					Rural					12:25:00	12:35:00	00:10:00	10	Public transport/taxi			Philamhtwena			Child health			Mother & Child			Child (1-5 years)			12:35:00	16:00:00	03:25:00	205
1	1				Rural			2016-07-27	Wednesday	06:30:00	07:20:00	00:50:00	50	Public transport/taxi			Clinic/CHC			Health education			Other			Development workers			07:20:00	08:45:00	01:25:00	85
1					Rural					08:45:00	10:35:00	0.0763889	50	Clinic vehichle			Campaigns			Health education			Other			Development workers			10:35:00	16:00:00	05:25:00	325
1	1				Rural			2016-07-28	Thursday	08:30:00	09:15:00	00:45:00	45	Walk			Philamhtwena			Child health			Mother & Child			Child (1-5 years)			09:15:00	16:00:00	06:45:00	405
1	1				Rural			2016-07-29	Friday	08:30:00	10:05:00	0.0659722	35	Public transport/taxi			Meeting other			With Supervisor			Other			Development workers			10:05:00	11:00:00	0.0381944	55
1	1				Rural			2016-08-01	Monday	08:15:00	09:05:00	00:50:00	50	Walk			Home visits			Bring medicine to patient			TB			Adult			09:05:00	10:30:00	01:25:00	85
1					Rural					10:30:00	12:00:00	0.0625	30	Walk			Home visits			Home based Care			HIV			Adult			12:00:00	13:05:00	01:05:00	65
1					Rural					13:05:00	14:30:00	0.0590278	25	Walk			Home visits			Health education			Nutrition			Child (1-5 years)			14:30:00	16:00:00	01:30:00	90
1	1				Rural			2016-08-02	Tuesday	08:30:00	09:30:00	60	60	Walk			Home visits			Health education			TB			Family			09:30:00	10:45:00	01:15:00	75
1					Rural					10:45:00	11:50:00	0.0451389	5	Walk			Home visits			Screening			Mother & Child			Post-Natal (birth to 6 weeks)			11:50:00	12:35:00	0.03125	45
1					Rural					12:35:00	13:50:00	0.0520833	15	Walk			Home visits			Home based Care			Other Chronic			Adult			13:50:00	14:30:00	0.0277778	40
1					Rural					14:30:00	15:20:00	00:50:00	50	Walk			Home visits			Home based Care			Family Planning			Adult			15:20:00	16:00:00	0.0277778	40
1	1				Rural			2016-08-04	Thursday	08:30:00	09:50:00	0.0555556	20	Walk			Home visits			Health education			Other Chronic			Elderly - over 60			09:50:00	10:45:00	0.0381944	55
1					Rural					10:45:00	12:03:00	0.0541667	18	Walk			Home visits			Home based Care			Other Chronic			Elderly - over 60			12:03:00	13:52:00	01:49:00	109
1					Rural					13:52:00	15:00:00	0.0472222	8	Walk			Home visits			Screening			HIV			Family			15:00:00	16:00:00	01:00:00	60
1	1				Rural			2016-08-05	Friday	08:05:00	09:04:00	00:59:00	59	Walk			Home visits			Child health			Nutrition			Child (1-5 years)			09:04:00	10:35:00	01:31:00	91
1					Rural					10:35:00	12:01:00	0.0597222	26	Walk			Home visits			Health education			Mother & Child			Post-Natal (birth to 6 weeks)			12:01:00	13:35:00	01:34:00	94
1					Rural					13:35:00	14:48:00	0.0506944	13	Walk			Home visits			Home based Care			Other Chronic			Elderly - over 60			14:48:00	16:00:00	01:12:00	72
1	1				Rural			2016-08-08	Monday	08:15:00	09:00:00	00:45:00	45	Walk			Philamhtwena			Child health			Mother & Child			Child (1-5 years)			09:00:00	16:00:00	07:00:00	420
1	1				Rural			2016-08-10	Wednesday	07:30:00	08:45:00	0.0520833	15	Public transport/taxi			Training			Health education			Nutrition			Development workers			08:45:00	15:02:00	06:17:00	377
1	1	1	1		Rural		26	2016-07-26	Tuesday	10:00:00	10:15:00	00:15:00	15	Walk			Home visits			Tracing defaulters			HIV			Pregnant woman			10:15:00	11:50:00	01:35:00	95
1					Rural					11:50:00	12:15:00	00:25:00	25	Public transport/taxi			Training			With Supervisor			Other			Development workers			12:15:00	12:35:00	0.0138889	20
1	1				Rural			2016-07-27	Wednesday	08:00:00	10:45:00	0.114583	45	Public transport/taxi			Campaigns			Screening			Other			Community			10:45:00	15:00:00	04:15:00	255
1	1				Rural			2016-07-28	Thursday	08:00:00	08:30:00	00:30:00	30	Walk			Clinic/CHC			Collect medicine			Other Chronic			Community			08:30:00	14:00:00	05:30:00	330
1	1				Rural			2016-07-29	Friday	08:00:00	09:40:00	0.0694444	40	Public transport/taxi			Clinic/CHC			With Supervisor			Other			Development workers			09:40:00	11:20:00	01:40:00	100
1	1				Rural			2016-08-01	Monday	08:00:00	08:40:00	00:40:00	40	Walk			Home visits			Health education			TB			Family			08:40:00	08:59:00	0.0131944	19
1					Rural					08:59:00	09:14:00	00:15:00	15	Walk			Home visits			Home based Care			Other Chronic			Elderly - over 60			09:14:00	09:35:00	0.0145833	21
1					Rural					09:35:00	09:55:00	00:20:00	20	Walk			Home visits			Screening			HIV			Child (1-5 years)			09:55:00	11:10:00	01:15:00	75
1	1				Rural			2016-08-02	Tuesday	08:00:00	08:49:00	00:49:00	49	Walk			Home visits			Home based Care			Other Chronic			Elderly - over 60			08:49:00	09:10:00	0.0145833	21
1					Rural					09:10:00	09:30:00	00:20:00	20	Walk			Home visits			DOTS			TB			Adult			09:30:00	10:00:00	0.0208333	30
1					Rural					10:00:00	10:40:00	00:40:00	40	Walk			Home visits			Tracing defaulters			HIV			Adult			10:40:00	11:35:00	0.0381944	55
1	1				Rural			2016-08-03	Wednesday	10:15:00	10:59:00	00:44:00	44	Walk			Meeting with supervisor			Home based Care						Community			10:59:00	11:55:00	0.0388889	56
1	1				Rural			2016-08-04	Thursday	08:00:00	08:32:00	00:32:00	32	Walk			Home visits			Home based Care			HIV			Adult			08:32:00	09:00:00	0.0194444	28
1					Rural					09:00:00	09:30:00	00:30:00	30	Walk			Home visits			Tracing defaulters			HIV			Adult			09:30:00	09:59:00	0.0201389	29
1					Rural					09:59:00	10:15:00	00:16:00	16	Walk			Home visits			DOTS			HIV			Adult			10:15:00	11:49:00	01:34:00	94
1	1				Rural			2016-08-05	Friday	08:00:00	10:14:00	0.0930556	14	Walk			Home visits			DOTS			HIV			Elderly - over 60			10:14:00	10:58:00	0.0305556	44
1					Rural					10:58:00	11:20:00	00:22:00	22	Walk			Home visits			Health education			TB			Elderly - over 60			11:20:00	12:00:00	0.0277778	40
1					Rural					12:00:00	12:59:00	00:59:00	59	Walk			Home visits			Home based Care			HIV			Child (1-5 years)			12:59:00	13:10:00	0.00763889	11
1	1				Rural			2016-08-08	Monday	08:00:00	08:15:00	00:15:00	15	Walk			Home visits			DOTS			HIV			Adult			08:15:00	09:03:00	0.0333333	48
1					Rural					09:03:00	09:40:00	00:37:00	37	Walk			Home visits			Home based Care			Other Chronic			Elderly - over 60			09:40:00	10:00:00	0.0138889	20
1					Rural					10:00:00	10:58:00	00:58:00	58	Walk			Home visits			DOTS			TB			Adult			11:40:00	12:55:00	01:15:00	75
1	1	1	1		Peri-urban		13	2016-08-02	Tuesday	07:30:00	09:00:00	0.0625	30	Public transport/taxi			Home visits			Screening	Health education		Other			Adult			10:15:00	14:00:00	03:45:00	225
1	1				Peri-urban			2016-08-04	Thursday	07:30:00	09:00:00	0.0625	30	Public transport/taxi			Meeting with supervisor			Screening	Health education	Child health	Mother & Child	Family Planning		Child (1-5 years)	Child (5-18 years)	Adult	11:00:00	13:00:00	02:00:00	120
1	1				Peri-urban			2016-08-05	Friday	07:30:00	09:00:00	0.0625	30	Public transport/taxi			Home visits			Screening	Health education		Other Chronic			Adult			10:00:00	12:45:00	02:45:00	165
1	1				Peri-urban			2016-08-08	Monday	07:30:00	09:00:00	0.0625	30	Public transport/taxi			Home visits			Health education			Other			Adult			10:30:00	13:30:00	03:00:00	180
1	1				Peri-urban			2016-08-10	Wednesday	07:30:00	09:00:00	0.0625	30	Public transport/taxi			Home visits	Home visits		Screening	Health education	Child health	Mother & Child			Child (1-5 years)	Child (5-18 years)	Adult	10:37:00	13:30:00	02:53:00	173
1	1				Peri-urban			2016-08-11	Thursday	07:30:00	09:00:00	0.0625	30	Public transport/taxi			Home visits			Screening	Health education		Other			Adult			11:05:00	11:11:00	0.00416667	6
1	1				Peri-urban			2016-08-12	Friday	07:30:00	09:00:00	0.0625	30	Public transport/taxi			Home visits			Screening	Health education		Other			Adult			10:00:00	12:45:00	02:45:00	165
1	1				Peri-urban			2016-08-15	Monday	07:30:00	09:00:00	0.0625	30	Public transport/taxi			Home visits			Screening	Health education		Other			Adult			10:30:00	12:15:00	01:45:00	105
1	1				Peri-urban			2016-08-16	Tuesday	07:30:00	09:00:00	0.0625	30	Public transport/taxi			Home visits			Screening	Health education		Other			Adult			10:30:00	13:00:00	02:30:00	150
1	1	1	1		Rural		10	2016-07-29	Friday	10:30:00	12:00:00	0.0625	30				Home visits			Bring medicine to patient			HIV	TB		Adult			12:00:00	13:15:00	01:15:00	75
1					Rural					13:15:00	13:45:00	00:30:00	30				Home visits			Referral	Health education		Other Chronic			Family			13:45:00	14:40:00	0.0381944	55
1					Rural					14:40:00	15:00:00	00:20:00	20				Home visits			Child health			Other Chronic			Adult			15:00:00	16:00:00	01:00:00	60
1	1				Rural			2016-08-01	Monday	08:00:00	09:30:00	0.0625	30	Walk			Home visits			Screening			HIV	TB		Adult			09:30:00	10:30:00	01:00:00	60
1					Rural					10:30:00	11:45:00	0.0520833	15				Home visits			Child health			Nutrition			Child (5-18 years)	Adult		11:45:00	12:40:00	0.0381944	55
1					Rural					12:40:00	13:00:00	00:20:00	20				Home visits			Referral	Health education		Other Chronic			Family			13:00:00	14:00:00	01:00:00	60
1					Rural					14:00:00	14:15:00	00:15:00	15				Home visits			Screening	Health education		Family Planning			Adult			14:15:00	15:20:00	01:05:00	65
1	1				Rural			2016-08-02	Tuesday	07:30:00	10:00:00	0.104167	30	Walk			Home visits			Screening	Health education		Family Planning			Adult			10:00:00	11:45:00	01:45:00	105
1					Rural					11:45:00	12:10:00	00:25:00	25				Other			DOTS	Health education		HIV	TB		Adult			12:10:00	13:00:00	0.0347222	50
1					Rural					13:00:00	14:20:00	0.0555556	20				Other			Screening			Family Planning			Adult			14:20:00	15:05:00	0.03125	45
1					Rural					15:05:00	15:15:00	00:10:00	10				Home visits			Bring medicine to patient			Other Chronic			Elderly - over 60			15:15:00	16:00:00	0.03125	45
1	1				Rural			2016-08-04	Thursday	07:50:00	10:15:00	0.100694	25	Public transport/taxi			Home visits			Screening			HIV	TB		Adult			10:15:00	11:20:00	01:05:00	65
1					Rural					11:20:00	12:05:00	00:45:00	45				Home visits			Screening	Referral		Other Chronic	Family Planning		Adult			12:05:00	13:15:00	01:10:00	70
1					Rural					13:15:00	14:00:00	00:45:00	45				Home visits			Bring medicine to patient	Health education		Other Chronic			Adult			14:00:00	15:05:00	01:05:00	65
1					Rural					15:05:00	15:20:00	00:15:00	15				Home visits			Other			Other			Adult			15:20:00	16:05:00	0.03125	45
1	1				Rural			2016-08-05	Friday	07:45:00	08:30:00	00:45:00	45	Public transport/taxi			Home visits			Screening	Health education		HIV	TB		Adult			08:30:00	10:20:00	01:50:00	110
1					Rural					10:20:00	11:35:00	0.0520833	15				Home visits			Health education			Nutrition			Adult			11:35:00	13:00:00	01:25:00	85
1					Rural					13:00:00	13:45:00	00:45:00	45				Home visits			Bring medicine to patient			Family Planning			Family			13:45:00	15:00:00	01:15:00	75
1					Rural					15:00:00	15:30:00	00:30:00	30				Home visits			Child health			Other Chronic			Adult			15:30:00	16:15:00	0.03125	45
1	1				Rural			2016-08-08	Monday	09:00:00	10:45:00	0.0729167	45	Public transport/taxi			Home visits			Health education			Mother & Child	Nutrition		Child (1-5 years)	Adult		10:45:00	12:05:00	01:20:00	80
1					Rural					12:05:00	12:20:00	00:15:00	15				Home visits			Screening	Health education		TB	Family Planning		Family			12:20:00	13:40:00	01:20:00	80
1					Rural					13:40:00	13:55:00	00:15:00	15				Home visits			Health education			Family Planning			Adult			13:55:00	14:50:00	0.0381944	55
1	1				Rural			2016-08-10	Wednesday	09:00:00	11:00:00	120	120	Public transport/taxi			Clinic/CHC			Health education			Mother & Child	Other Chronic		Community			11:00:00	15:05:00	04:05:00	245
1	1				Rural			2016-08-11	Thursday	07:00:00	08:20:00	0.0555556	20	Public transport/taxi			Home visits			Screening	Health education		Family Planning			Adult			08:20:00	09:45:00	01:25:00	85
1					Rural					09:45:00	10:00:00	00:15:00	15				Home visits	Home visits		Screening	Health education		Other Chronic			Elderly - over 60			10:00:00	11:50:00	01:50:00	110
1					Rural					11:50:00	12:20:00	00:30:00	30				Home visits	Home visits		Screening	Referral		Mother & Child	Nutrition		Adult			12:20:00	13:45:00	01:25:00	85
1					Rural					13:45:00	14:00:00	00:15:00	15				Home visits	Home visits		Screening	Health education		Nutrition	Family Planning		Child (5-18 years)	Adult		14:00:00	15:15:00	01:15:00	75
1	1				Rural			2016-08-12	Friday	07:00:00	08:55:00	0.0798611	55	Public transport/taxi			Home visits			Health education	Screening		Family Planning			Adult			10:15:00	10:20:00	0.00347222	5
1					Rural					10:20:00	10:35:00	00:15:00	15				Home visits	Home visits		Health education			HIV	Other Chronic		Adult			10:35:00	11:45:00	01:10:00	70
1					Rural					11:45:00	12:00:00	00:15:00	15				Home visits	Home visits		Health education			Family Planning			Adult			12:00:00	13:00:00	01:00:00	60
1					Rural					13:00:00	14:10:00	0.0486111	10				Home visits			Health education			Mother & Child	Nutrition		Family			14:10:00	16:05:00	01:55:00	115
1	1				Rural			2016-08-15	Monday	07:30:00	09:00:00	0.0625	30	Public transport/taxi			Clinic/CHC	Meeting other		With Supervisor									09:00:00	10:30:00	01:30:00	90
1					Rural					10:30:00	12:00:00	0.0625	30				Home visits	Home visits		Screening	Health education		HIV	Other Chronic		Adult			12:00:00	13:15:00	01:15:00	75
1					Rural					13:15:00	14:20:00	0.0451389	5				Home visits			Bring medicine to patient			Other Chronic			Elderly - over 60			14:20:00	15:15:00	0.0381944	55
1					Rural					15:15:00	15:30:00	00:15:00	15				Home visits			Health education			Family Planning			Adult			15:30:00	16:10:00	0.0277778	40
1	1	1	1		Rural		19	2016-08-04	Thursday	07:30:00	10:00:00	0.104167	30	Public transport/taxi			Training			Other			Other						10:00:00	12:25:00	02:25:00	145
1					Rural					14:30:00	15:00:00	00:30:00	30	Walk			Home visits			Referral			Family Planning			Adult			15:00:00	16:00:00	01:00:00	60
1	1				Rural			2016-08-05	Friday	07:45:00	08:00:00	00:15:00	15	Walk			Home visits			Child health			Mother & Child			Child (1-5 years)			08:00:00	09:00:00	01:00:00	60
1					Rural					09:00:00	09:03:00	00:03:00	3	Walk			Home visits			Screening			Mother & Child			Post-Natal (birth to 6 weeks)			09:03:00	10:06:00	01:03:00	63
1					Rural					10:06:00	10:30:00	00:24:00	24	Walk			Home visits			Home based Care			Nutrition			Family			10:30:00	11:34:00	01:04:00	64
1					Rural					13:00:00	13:28:00	00:28:00	28	Walk			Home visits			Referral			Family Planning			Adult			13:28:00	14:00:00	0.0222222	32
1					Rural					14:00:00	14:03:00	00:03:00	3	Walk			Home visits			Referral			Family Planning			Adult			14:03:00	15:06:00	01:03:00	63
1					Rural					15:06:00	15:11:00	00:05:00	5	Walk			Home visits			DOTS			TB			Elderly - over 60			15:11:00	16:00:00	0.0340278	49
1	1				Rural			2016-08-08	Monday	07:30:00	08:00:00	00:30:00	30	Walk			Home visits			Home based Care			HIV			Adult			08:00:00	09:46:00	01:46:00	106
1					Rural					09:46:00	10:09:00	00:23:00	23	Walk			Home visits			Health education			Family Planning			Adult			10:09:00	10:50:00	0.0284722	41
1					Rural					10:50:00	11:24:00	00:34:00	34	Walk			Home visits			Child health			Nutrition			Child (1-5 years)			11:24:00	12:10:00	0.0319444	46
1					Rural					12:10:00	12:13:00	00:03:00	3	Walk			Home visits			Child health			Nutrition			Child (1-5 years)			12:13:00	13:20:00	01:07:00	67
1					Rural					14:21:00	14:40:00	00:19:00	19	Walk			Home visits			DOTS			TB			Elderly - over 60			14:40:00	15:32:00	0.0361111	52
1					Rural					15:32:00	15:38:00	00:06:00	6	Walk			Home visits			Health education			Nutrition			Child (1-5 years)			15:38:00	16:05:00	0.01875	27
1	1				Rural			2016-08-10	Wednesday	07:30:00	08:00:00	00:30:00	30	Walk			Home visits			Screening			Mother & Child			Post-Natal (birth to 6 weeks)			08:00:00	09:00:00	01:00:00	60
1					Rural					09:00:00	09:50:00	00:50:00	50	Public transport/taxi			Clinic/CHC			With Supervisor									09:50:00	12:00:00	02:10:00	131
1	1				Rural			2016-08-11	Thursday	08:00:00	09:00:00	60	60	Public transport/taxi			Campaigns			Child health			Mother & Child			Infant up to 1 year			09:00:00	12:35:00	03:35:00	215
1	1				Rural			2016-08-12	Friday	07:40:00	08:00:00	00:20:00	20	Walk			Home visits			Health education			Other Chronic			Adult			08:00:00	08:50:00	0.0347222	50
1					Rural					08:50:00	09:03:00	00:13:00	13	Walk			Home visits			Health education			Family Planning			Adult			09:03:00	09:35:00	0.0222222	32
1					Rural					09:35:00	09:38:00	00:03:00	3	Walk			Home visits			Health education			Family Planning			Adult			09:38:00	10:30:00	0.0361111	52
1					Rural					10:30:00	10:33:00	00:03:00	3	Walk			Home visits			Health education			Family Planning			Adult			10:33:00	11:48:00	01:15:00	75
1					Rural					13:00:00	13:29:00	00:29:00	29	Walk			Home visits			Child health			Nutrition			Child (5-18 years)			13:29:00	14:09:00	0.0277778	40
1					Rural					14:09:00	14:41:00	00:32:00	32	Walk			Home visits			Health education			HIV			Adult			14:41:00	15:37:00	0.0388889	56
1	1				Rural			2016-08-15	Monday	07:50:00	08:30:00	00:40:00	40	Public transport/taxi			War room			Other			Other Chronic			Community			08:30:00	13:05:00	04:35:00	275
1	1				Rural			2016-08-16	Tuesday	07:50:00	08:05:00	00:15:00	15	Walk			Home visits			Child health			Mother & Child			Child (1-5 years)			08:05:00	09:30:00	01:25:00	85
1					Rural					09:30:00	09:50:00	00:20:00	20	Walk			Home visits			Health education			Other Chronic			Adult			09:50:00	10:40:00	0.0347222	50
1					Rural					10:40:00	11:00:00	00:20:00	20	Walk			Home visits			Child health			Nutrition			Child (1-5 years)			11:00:00	11:39:00	0.0270833	39
1					Rural					13:44:00	14:00:00	00:16:00	16	Walk			Home visits			DOTS			TB			Child (5-18 years)			14:00:00	15:20:00	01:20:00	80
1					Rural					15:20:00	15:23:00	00:03:00	3	Walk			Home visits			Screening			Other Chronic			Adult			15:23:00	16:00:00	0.0256944	37
1	1				Rural			2016-08-17	Wednesday	07:55:00	08:15:00	00:20:00	20	Walk			Home visits			Screening			Mother & Child			Post-Natal (birth to 6 weeks)			08:15:00	08:49:00	0.0236111	34
1					Rural					08:49:00	08:55:00	00:06:00	6	Walk			Home visits			Referral			Family Planning			Adult			08:55:00	09:57:00	01:02:00	62
1					Rural					09:57:00	10:00:00	00:03:00	3	Walk			Home visits			Referral			Family Planning			Adult			10:00:00	11:01:00	01:01:00	61
1					Rural					12:59:00	13:15:00	00:16:00	16	Walk			Home visits			Home based Care			Nutrition			Family			13:15:00	13:50:00	0.0243056	35
1					Rural					13:50:00	14:20:00	00:30:00	30	Walk			Home visits			Screening			Mother & Child			Post-Natal (birth to 6 weeks)			14:20:00	15:57:00	01:37:00	97
1					Rural					15:57:00	15:59:00	00:02:00	2	Walk			Home visits			Child health			Nutrition			Child (1-5 years)			15:59:00	16:38:00	0.0270833	39
1	1				Rural			2016-08-18	Thursday	08:00:00	09:10:00	0.0486111	10	Public transport/taxi			Meeting other			Other			Other			Community			09:10:00	15:00:00	05:50:00	350
1	1	1	1		Peri-urban		new	2016-07-29	Friday	07:00:00	08:00:00	60	60	Walk			Training			Other			Other						09:15:00	15:00:00	05:45:00	345
1	1				Peri-urban			2016-08-02	Tuesday	07:00:00	08:00:00	60	60	Walk			Home visits			Bring medicine to patient			HIV			Adult			10:20:00	10:55:00	0.0243056	35
1					Peri-urban					10:55:00	11:55:00	60	60	Walk			Home visits			Screening			Nutrition			Infant up to 1 year			11:55:00	12:30:00	0.0243056	35
1					Peri-urban					12:30:00	13:30:00	60	60	Walk			Home visits			Screening			Family Planning			Adult			13:30:00	14:00:00	0.0208333	30
1					Peri-urban					14:00:00	15:00:00	60	60	Walk			Home visits			Screening			TB			Infant up to 1 year			15:00:00	15:50:00	0.0347222	50
1	1				Peri-urban			2016-08-03	Wednesday	07:10:00	08:17:00	0.0465278	7	Walk			Home visits			Bring medicine to patient			TB			Family			11:00:00	12:10:00	01:10:00	70
1					Peri-urban					12:10:00	12:17:00	00:07:00	7	Walk			Home visits			Screening			Nutrition			Child (1-5 years)			12:30:00	12:50:00	0.0138889	20
1					Peri-urban					12:50:00	12:57:00	00:07:00	7	Walk			Home visits			Screening			TB			Family			12:57:00	13:15:00	0.0125	18
1					Peri-urban					13:15:00	13:25:00	00:10:00	10	Walk			Home visits			Screening			Other			Pregnant woman			13:25:00	13:50:00	0.0173611	25
1	1				Peri-urban			2016-08-04	Thursday	07:12:00	08:14:00	0.0430556	2	Walk			Home visits			DOTS			TB			Adult			10:30:00	10:50:00	0.0138889	20
1					Peri-urban					10:50:00	10:55:00	00:05:00	5	Walk			Home visits			Bring medicine to patient			HIV			Community			11:00:00	11:25:00	0.0173611	25
1					Peri-urban					11:25:00	11:30:00	00:05:00	5	Walk			Home visits			Tracing defaulters			TB			Adult			11:30:00	11:40:00	0.00694444	10
1					Peri-urban					11:40:00	11:45:00	00:05:00	5	Walk			Home visits			Health education			Family Planning			Family			11:45:00	12:00:00	0.0104167	15
1	1				Peri-urban			2016-08-05	Friday	07:00:00	08:10:00	0.0486111	10	Walk			Home visits			Screening			TB			Pregnant woman			10:20:00	10:52:00	0.0222222	32
1					Peri-urban					10:52:00	11:55:00	0.04375	3	Walk			Home visits			Screening			Nutrition			Child (1-5 years)			11:55:00	12:50:00	0.0381944	55
1					Peri-urban					12:50:00	13:55:00	0.0451389	5	Walk			Home visits			Screening			TB			Family			13:55:00	14:55:00	01:00:00	60
1					Peri-urban					14:55:00	15:50:00	00:55:00	55	Walk			Home visits			Screening			Mother & Child			Infant up to 1 year			15:50:00	16:55:00	01:05:00	65
1	1				Peri-urban			2016-08-08	Monday	07:11:00	08:10:00	00:59:00	59	Walk			Home visits			Health education			Mother & Child			Family			10:30:00	10:50:00	0.0138889	20
1					Peri-urban					10:50:00	11:50:00	60	60	Walk			Home visits			Tracing defaulters			HIV			Adult			11:50:00	12:30:00	0.0277778	40
1					Peri-urban					12:30:00	13:20:00	00:50:00	50	Walk			Home visits			Child health			Nutrition			Child (5-18 years)			13:20:00	13:50:00	0.0208333	30
1					Peri-urban					13:50:00	14:45:00	00:55:00	55	Walk			Home visits			Health education			Family Planning			Family			14:45:00	15:40:00	0.0381944	55
1	1				Peri-urban			2016-08-10	Wednesday	07:00:00	08:14:00	0.0513889	14	Walk			Home visits			DOTS			TB			Adult			11:10:00	11:30:00	0.0138889	20
1					Peri-urban					11:30:00	12:30:00	60	60	Walk			Home visits			Screening			Nutrition			Child (1-5 years)			12:30:00	13:20:00	0.0347222	50
1					Peri-urban					13:20:00	14:15:00	00:55:00	55	Walk			Home visits			Health education			Mother & Child			Family			14:15:00	14:30:00	0.0104167	15
1					Peri-urban					14:30:00	15:10:00	00:40:00	40	Walk			Home visits			Health education			Family Planning			Family			15:10:00	15:45:00	0.0243056	35
1	1				Peri-urban			2016-08-11	Thursday	07:12:00	08:14:00	0.0430556	2	Walk			Home visits			Screening			Other Chronic			Pregnant woman			11:30:00	12:00:00	0.0208333	30
1					Peri-urban					12:00:00	13:15:00	0.0520833	15	Walk			Home visits			Health education			Other Chronic			Family			13:15:00	13:40:00	0.0173611	25
1					Peri-urban					13:40:00	14:10:00	00:30:00	30	Walk			Home visits			Bring medicine to patient			HIV			Adult			14:10:00	14:40:00	0.0208333	30
1					Peri-urban					14:40:00	15:20:00	00:40:00	40	Walk			Home visits			Health education			Nutrition			Infant up to 1 year			15:20:00	16:00:00	0.0277778	40
1	1				Peri-urban			2016-08-12	Friday	07:00:00	08:00:00	60	60	Walk			Home visits			Screening			Nutrition			Infant up to 1 year			10:30:00	10:55:00	0.0173611	25
1					Peri-urban					10:55:00	11:55:00	60	60	Walk			Home visits			Screening			TB			Family			11:00:00	11:30:00	0.0208333	30
1					Peri-urban					11:30:00	12:30:00	60	60	Walk			Home visits			Health education			Mother & Child			Post-Natal (birth to 6 weeks)			12:30:00	13:15:00	0.03125	45
1					Peri-urban					13:15:00	14:15:00	60	60	Walk			Home visits			Health education			Family Planning			Family			14:15:00	14:50:00	0.0243056	35
1	1				Peri-urban			2016-08-15	Monday	07:00:00	08:10:00	0.0486111	10	Walk			Home visits			Screening			Nutrition			Child (1-5 years)			10:20:00	10:42:00	0.0152778	22
1					Peri-urban					10:42:00	11:15:00	00:33:00	33	Walk			Home visits			Health education			Mother & Child			Family			11:15:00	11:45:00	0.0208333	30
1					Peri-urban					11:45:00	12:20:00	00:35:00	35	Walk			Home visits			Screening			Other Chronic			Family			12:10:00	12:50:00	0.0277778	40
1					Peri-urban					12:50:00	13:50:00	60	60	Walk			Home visits			Health education			Other Chronic			Family			13:50:00	14:40:00	0.0347222	50
1	1	1	1		Rural		11	2016-07-26	Tuesday	07:30:00	08:00:00	00:30:00	30	Public transport/taxi			Clinic/CHC			Other			Other			Development workers			08:00:00	09:30:00	01:30:00	90
1	1				Rural			2016-07-27	Wednesday	06:30:00	11:00:00	0.1875	30	Public transport/taxi			Other			Other			Other			Community			11:00:00	16:00:00	05:00:00	300
1	1				Rural			2016-07-28	Thursday	08:00:00	08:30:00	00:30:00	30	Walk			Home visits			Health education			HIV			Adult			08:30:00	09:45:00	01:15:00	75
1					Rural					09:45:00	10:15:00	00:30:00	30	Walk			Home visits			Screening			TB			Elderly - over 60			10:15:00	12:00:00	01:45:00	105
1					Rural					12:00:00	12:30:00	00:30:00	30	Walk			Home visits			Health education			Family Planning			Community			12:30:00	14:30:00	02:00:00	120
1					Rural					14:30:00	14:50:00	00:20:00	20	Walk			Home visits			Health education			HIV			Family			14:50:00	16:00:00	01:10:00	70
1	1				Rural			2016-07-29	Friday	07:30:00	09:00:00	0.0625	30	Public transport/taxi			Clinic/CHC			Other			Other			Development workers			09:00:00	10:45:00	01:45:00	105
1					Rural					10:45:00	11:30:00	00:45:00	45	Public transport/taxi			Campaigns			With Supervisor			Other			Development workers			11:30:00	15:00:00	03:30:00	210
1	1				Rural			2016-08-01	Monday	08:00:00	09:30:00	0.0625	30	Walk			Clinic/CHC			Health education			Mother & Child			Infant up to 1 year			09:30:00	16:00:00	06:30:00	390
1	1				Rural			2016-08-02	Tuesday	06:00:00	07:45:00	0.0729167	45	Public transport/taxi			Other			Other			Other			Development workers			07:45:00	15:30:00	07:45:00	465
1	1				Rural			2016-08-04	Thursday	08:00:00	08:30:00	00:30:00	30	Walk			Home visits			Health education			HIV			Family			08:30:00	09:45:00	01:15:00	75
1					Rural					09:45:00	10:00:00	00:15:00	15	Walk			Home visits			Screening			TB			Family			10:00:00	11:30:00	01:30:00	90
1					Rural					11:30:00	12:00:00	00:30:00	30	Walk			Home visits			Home based Care			HIV			Family			12:00:00	14:30:00	02:30:00	150
1	1				Rural			2016-08-05	Friday	08:30:00	09:00:00	00:30:00	30	Walk			Home visits			Home based Care			Family Planning			Adult			09:00:00	10:30:00	01:30:00	90
1					Rural					10:30:00	11:05:00	00:35:00	35	Walk			Home visits			Health education			Other Chronic			Adult			11:05:00	12:30:00	01:25:00	85
1					Rural					12:30:00	12:45:00	00:15:00	15	Walk			Home visits			Screening			TB			Family			12:45:00	14:45:00	02:00:00	120
1	1				Rural			2016-08-08	Monday	08:00:00	09:30:00	0.0625	30	Walk			Home visits			Health education			Family Planning			Family			09:30:00	10:45:00	01:15:00	75
1					Rural					10:45:00	11:30:00	00:45:00	45	Walk			Home visits			Home based Care			HIV			Adult			11:30:00	12:30:00	01:00:00	60
1					Rural					12:30:00	13:10:00	00:40:00	40	Walk			Home visits			Health education			TB			Family			13:10:00	14:45:00	01:35:00	95
1					Rural					14:45:00	15:10:00	00:25:00	25	Walk			Home visits			Health education			Family Planning			Adult			15:10:00	16:00:00	0.0347222	50
1	1				Rural			2016-08-10	Wednesday	08:00:00	09:00:00	60	60	Walk			Home visits			Health education			Other Chronic			Adult			09:00:00	10:00:00	01:00:00	60
1					Rural					10:00:00	10:30:00	00:30:00	30	Walk			Home visits			Health education			Family Planning			Family			10:30:00	11:45:00	01:15:00	75
1					Rural					11:45:00	12:10:00	00:25:00	25	Walk			Home visits			Screening			TB			Family			12:10:00	14:00:00	01:50:00	110
1					Rural					14:00:00	14:40:00	00:40:00	40	Walk			Home visits			Home based Care			HIV			Family			14:40:00	16:00:00	01:20:00	80
1	1				Rural			2016-08-11	Thursday	08:00:00	09:45:00	0.0729167	45	Walk			Home visits			Health education			TB			Family			09:45:00	11:15:00	01:30:00	90
1					Rural					11:15:00	12:00:00	00:45:00	45	Walk			Home visits			Health education			Other Chronic			Adult			12:00:00	13:45:00	01:45:00	105
1					Rural					13:45:00	14:20:00	00:35:00	35	Walk			Home visits			Screening			TB			Family			14:20:00	16:00:00	01:40:00	100
1	1	1	1		Rural		17	2016-08-04	Thursday	07:30:00	08:00:00	00:30:00	30	Public transport/taxi			Home visits			Health education			HIV			Adult			08:00:00	08:45:00	0.03125	45
1					Rural					08:45:00	12:45:00	240	240	Public transport/taxi			Training			Other			Other			Development workers			12:45:00	13:45:00	01:00:00	60
1					Rural					13:45:00	14:45:00	60	60	Walk			Home visits			Referral			Family Planning			Adult			14:45:00	15:15:00	0.0208333	30
1					Rural					15:15:00	15:20:00	00:05:00	5	Walk			Home visits			Child health			TB			Child (1-5 years)			15:20:00	16:30:00	01:10:00	70
1					Rural					16:30:00	16:40:00	00:10:00	10	Walk			Home visits			Screening			TB			Adult			16:40:00	17:30:00	0.0347222	50
1	1				Rural			2016-08-05	Friday	07:30:00	08:00:00	00:30:00	30	Public transport/taxi			Clinic/CHC			Health education			HIV			Community			08:00:00	09:05:00	01:05:00	65
1					Rural					09:05:00	09:07:00	00:02:00	2	Walk			Other			Other			HIV			Community			09:07:00	13:00:00	03:53:00	233
1					Rural					14:00:00	14:30:00	00:30:00	30	Walk			Home visits			Other			Other			Elderly - over 60			14:30:00	15:25:00	0.0381944	55
1					Rural					15:25:00	15:35:00	00:10:00	10	Walk			Home visits			Health education			HIV			Adult			15:35:00	16:30:00	0.0381944	55
1	1				Rural			2016-08-08	Monday	07:45:00	08:00:00	00:15:00	15	Public transport/taxi			Home visits			Home based Care			HIV			Adult			08:00:00	09:40:00	01:40:00	100
1					Rural					09:40:00	10:05:00	00:25:00	25	Walk			Home visits			Health education			Family Planning			Adult			10:05:00	10:55:00	0.0347222	50
1					Rural					10:55:00	11:20:00	00:25:00	25	Walk			Home visits			Child health			Nutrition			Child (1-5 years)			11:20:00	12:00:00	0.0277778	40
1					Rural					13:05:00	13:15:00	00:10:00	10	Walk			Home visits			Screening			TB			Adult			13:15:00	14:05:00	0.0347222	50
1					Rural					14:05:00	14:15:00	00:10:00	10	Walk			Home visits			Tracing defaulters			HIV			Adult			14:15:00	15:00:00	0.03125	45
1					Rural					15:00:00	15:10:00	00:10:00	10	Walk			Home visits			Health education			Nutrition			Elderly - over 60			15:10:00	16:30:00	01:20:00	80
1	1				Rural			2016-08-10	Wednesday	07:00:00	08:00:00	60	60	Public transport/taxi			Clinic/CHC			With Supervisor									08:00:00	12:00:00	04:00:00	240
1					Rural					13:10:00	14:00:00	00:50:00	50	Public transport/taxi			Home visits			Health education			Family Planning			Adult			14:00:00	14:55:00	0.0381944	55
1					Rural					14:55:00	15:05:00	00:10:00	10	Walk			Home visits			Health education			Nutrition			Adult			15:05:00	16:00:00	0.0381944	55
1					Rural					16:00:00	16:10:00	00:10:00	10	Walk			Home visits			Other			Other			Child (5-18 years)			16:10:00	16:30:00	0.0138889	20
1	1				Rural			2016-08-11	Thursday	07:25:00	08:00:00	00:35:00	35	Public transport/taxi			Other			Health education			HIV			Pregnant woman			08:00:00	10:00:00	02:00:00	120
1					Rural					10:00:00	11:05:00	0.0451389	5	Walk			Home visits			Screening			Other			Adult			11:05:00	11:55:00	0.0347222	50
1					Rural					13:45:00	14:20:00	00:35:00	35	Walk			Home visits			Referral			Other			Infant up to 1 year			14:20:00	14:55:00	0.0243056	35
1					Rural					14:55:00	15:45:00	00:50:00	50	Walk			Home visits			Screening			Other Chronic			Elderly - over 60			15:45:00	16:30:00	0.03125	45
1	1				Rural			2016-08-12	Friday	07:05:00	08:00:00	00:55:00	55	Walk			Philamhtwena			Child health			Other			Child (1-5 years)			08:00:00	13:00:00	05:00:00	300
1					Rural					13:45:00	14:10:00	00:25:00	25	Walk			Home visits			Tracing defaulters			HIV			Adult			14:10:00	15:20:00	01:10:00	70
1					Rural					15:20:00	15:30:00	00:10:00	10	Walk			Home visits			Screening			Other			Adult			15:30:00	16:05:00	0.0243056	35
1					Rural					16:05:00	16:10:00	00:05:00	5	Walk			Home visits			Referral						Elderly - over 60			16:10:00	16:30:00	0.0138889	20
1	1				Rural			2016-08-15	Monday	07:45:00	08:00:00	00:15:00	15	Walk			Home visits			Child health			Other			Child (1-5 years)			08:00:00	08:45:00	0.03125	45
1					Rural					12:00:00	13:45:00	0.0729167	45	Public transport/taxi			Home visits			Referral			Mother & Child			Post-Natal (birth to 6 weeks)			13:45:00	14:15:00	0.0208333	30
1					Rural					14:15:00	14:20:00	00:05:00	5	Walk			Home visits			Referral			Other			Child (5-18 years)			14:20:00	14:55:00	0.0243056	35
1					Rural					14:55:00	15:05:00	00:10:00	10	Walk			Home visits			Home based Care			Other			Adult			15:05:00	16:30:00	01:25:00	85
1	1				Rural			2016-08-16	Tuesday	07:20:00	08:00:00	00:40:00	40	Public transport/taxi			Home visits			Home based Care			Other Chronic			Adult			08:00:00	09:55:00	01:55:00	115
1					Rural					09:55:00	10:00:00	00:05:00	5	Walk			Home visits			Bring medicine to patient			TB			Adult			10:00:00	11:05:00	01:05:00	65
1					Rural					11:05:00	11:20:00	00:15:00	15	Walk			Home visits			Child health			TB			Infant up to 1 year			11:20:00	12:30:00	01:10:00	70
1					Rural					13:30:00	13:45:00	00:15:00	15	Walk			Home visits			Health education			Family Planning			Adult			13:45:00	14:45:00	01:00:00	60
1					Rural					14:45:00	15:00:00	00:15:00	15	Walk			Home visits			Referral			Mother & Child			Post-Natal (birth to 6 weeks)			15:00:00	16:30:00	01:30:00	90
1	1				Rural			2016-08-17	Wednesday	07:15:00	08:00:00	00:45:00	45	Walk			Home visits			Referral			Other Chronic			Adult			08:00:00	08:55:00	0.0381944	55
1					Rural					08:55:00	09:10:00	00:15:00	15	Walk			Creche, ECD institutions			Child health			Other			Child (1-5 years)			09:10:00	10:45:00	01:35:00	95
1					Rural					10:45:00	11:00:00	00:15:00	15	Walk			Home visits			Referral			Other			Child (1-5 years)			11:00:00	11:55:00	0.0381944	55
1					Rural					11:45:00	14:00:00	0.09375	15	Walk			Home visits			Health education			Nutrition			Child (1-5 years)			14:00:00	14:55:00	0.0381944	55
1					Rural					14:55:00	15:00:00	00:05:00	5				Home visits			Screening			Other			Adult			15:00:00	15:55:00	0.0381944	55
1					Rural					15:55:00	16:00:00	00:05:00	5	Walk			Home visits			Health education			HIV			Family			16:00:00	16:30:00	0.0208333	30
1	1				Rural			2016-08-18	Thursday	07:30:00	08:00:00	00:30:00	30	Public transport/taxi			Philamhtwena			Child health			Other			Child (1-5 years)			08:00:00	12:00:00	04:00:00	240
1					Rural					13:00:00	13:30:00	00:30:00	30	Walk			Home visits			Referral			Other			Child (5-18 years)			13:30:00	14:25:00	0.0381944	55
1					Rural					14:25:00	14:30:00	00:05:00	5	Walk			Home visits			Health education			Other			Family			14:30:00	15:45:00	01:15:00	75
1					Rural					15:45:00	15:55:00	00:10:00	10	Walk			Home visits			Tracing defaulters			TB			Adult			15:55:00	16:30:00	0.0243056	35
1	1	1			Rural		8	2016-08-01	Monday	09:00:00	10:30:00	0.0625	30	Public transport/taxi			Training			Other			Other			Development workers			10:30:00	12:25:00	01:55:00	115
1					Rural					12:25:00	14:00:00	0.0659722	35	Public transport/taxi			Home visits			Health education			HIV			Adult			14:00:00	14:30:00	0.0208333	30
1					Rural					14:30:00	15:00:00	00:30:00	30				Other			Child health			Other			Child (5-18 years)			15:00:00	16:30:00	01:30:00	90
1	1				Rural			2016-08-02	tuesday	08:00:00	08:30:00	00:30:00	30	Public transport/taxi			Clinic/CHC			Other			Other			Community			08:30:00	13:00:00	04:30:00	270
1					Rural					13:00:00	13:30:00	00:30:00	30	Public transport/taxi			Home visits			Health education			Mother & Child			Community			13:30:00	15:00:00	01:30:00	90
1					Rural					15:00:00	15:30:00	00:30:00	30	Walk			Home visits			Bring medicine to patient			HIV			Adult			15:30:00	16:30:00	01:00:00	60
1	1				Rural			2016-08-03	Wednesday	08:00:00	08:30:00	00:30:00	30	Walk			Home visits			Bring medicine to patient			Family Planning			Mother & Child			08:30:00	09:45:00	01:15:00	75
1					Rural					09:45:00	11:30:00	0.0729167	45	Walk			Creche, ECD institutions			Child health			Nutrition			Child (1-5 years)			11:30:00	15:30:00	04:00:00	240
1					Rural					15:30:00	15:39:00	00:09:00	9	Walk			Home visits			Screening			TB			Adult			15:39:00	16:30:00	0.0354167	51
1	1				Rural			2016-08-04	Thursday	07:30:00	08:00:00	00:30:00	30				Home visits			Bring medicine to patient			HIV			Child (5-18 years)			08:00:00	08:45:00	0.03125	45
1					Rural					08:45:00	09:45:00	60	60	Walk			Home visits			Health education			Family Planning			Adult			09:45:00	10:30:00	0.03125	45
1					Rural					10:30:00	11:30:00	60	60	Walk			Clinic/CHC			DOTS			TB			Adult			11:30:00	12:45:00	01:15:00	75
1					Rural					13:45:00	14:50:00	0.0451389	5	Walk			War room			Screening			Mother & Child			Pregnant woman			14:50:00	15:55:00	01:05:00	65
1					Rural					15:55:00	16:10:00	00:15:00	15	Walk			Home visits			Tracing defaulters			Other			Adult			16:10:00	16:35:00	0.0173611	25
1	1				Rural			2016-08-05	Friday	07:20:00	08:02:00	00:42:00	42	Walk			Meeting with community			Other			HIV			Community			08:02:00	11:55:00	03:53:00	233
1					Rural					12:50:00	13:20:00	00:30:00	30	Clinic vehichle			Home visits			Tracing defaulters			Other Chronic			Family			13:20:00	14:55:00	01:35:00	95
1					Rural					14:55:00	15:15:00	00:20:00	20	Walk			Philamhtwena			Child health			Nutrition			Child (1-5 years)			15:15:00	16:45:00	01:30:00	90
1	1				Rural			2016-08-08	Monday	07:15:00	08:55:00	0.0694444	40	Public transport/taxi			Home visits			Referral			Mother & Child			Family			08:55:00	09:30:00	0.0243056	35
1					Rural					09:30:00	10:32:00	0.0430556	2	Public transport/taxi			Other			Referral			Other			Family			10:32:00	15:00:00	04:28:00	268
1	1				Rural			2016-08-09	Tuesday	09:45:00	10:20:00	00:35:00	35	Walk			Home visits			Other			Mother & Child			Pregnant woman			10:20:00	14:01:00	03:41:00	221
1	1				Rural			2016-08-10	Wednesday	07:45:00	08:00:00	00:15:00	15	Walk			Home visits			Health education			TB			Adult			08:00:00	10:00:00	02:00:00	120
1					Rural					10:00:00	10:15:00	00:15:00	15	Walk			Home visits			Child health			Nutrition			Child (1-5 years)			10:15:00	11:25:00	01:10:00	70
1					Rural					11:25:00	11:45:00	00:20:00	20	Walk			Home visits			Screening			TB			Child (1-5 years)			11:45:00	12:50:00	01:05:00	65
1					Rural					13:50:00	14:10:00	00:20:00	20	Walk			Training			Health education			Family Planning			Family			14:10:00	15:20:00	01:10:00	70
1					Rural					15:20:00	15:42:00	00:22:00	22	Walk			Training			Health education			Family Planning			Family			15:42:00	16:32:00	0.0347222	50
1	1				Rural			2016-08-11	Thursday	07:55:00	08:30:00	00:35:00	35	Public transport/taxi			Clinic/CHC			Other			Mother & Child			Pregnant woman			08:30:00	11:55:00	03:25:00	205
1					Rural					11:55:00	12:30:00	00:35:00	35	Public transport/taxi			Home visits			Child health			Nutrition			Child (1-5 years)			12:30:00	12:40:00	0.00694444	10
1					Rural					14:00:00	14:30:00	00:30:00	30	Walk			Home visits			Health education			Mother & Child			Post-Natal (birth to 6 weeks)			14:30:00	15:25:00	0.0381944	55
1					Rural					15:25:00	16:10:00	00:45:00	45	Walk			Home visits			Referral			Family Planning			Adult			16:10:00	16:55:00	0.03125	45
1	1				Rural			2016-08-12	Friday	07:30:00	07:58:00	00:28:00	28	Walk			Philamhtwena			Child health			Nutrition			Community			07:58:00	11:00:00	03:02:00	182
1					Rural					11:00:00	11:40:00	00:40:00	40	Clinic vehichle			Creche, ECD institutions			Child health			Nutrition			Child (1-5 years)			11:40:00	15:00:00	03:20:00	200
1					Rural					16:00:00	16:30:00	00:30:00	30	Walk			Home visits			Screening			Mother & Child			Family			16:30:00	16:47:00	0.0118056	17
1	1				Rural			2016-08-15	Monday	07:45:00	08:00:00	00:15:00	15	Walk			Home visits			DOTS			Mother & Child			Post-Natal (birth to 6 weeks)			08:00:00	08:45:00	0.03125	45
1					Rural					08:45:00	09:30:00	00:45:00	45	Public transport/taxi			War room			With Supervisor			Nutrition			Development workers			09:30:00	12:15:00	02:45:00	165
1					Rural					14:15:00	15:15:00	60	60	Public transport/taxi			Home visits			Screening			Other Chronic			Pregnant woman			15:15:00	16:30:00	01:15:00	75
1	1	1	1		Rural		7	2016-08-01	Monday	10:00:00	10:30:00	00:30:00	30	Public transport/taxi			Training			Other			Other						10:30:00	12:25:00	01:55:00	115
1					Rural					12:25:00	14:00:00	0.0659722	35	Public transport/taxi			Home visits			Referral			TB			Adult			14:00:00	15:00:00	01:00:00	60
1	1				Rural			2016-08-02	Tuesday	08:00:00	08:20:00	00:20:00	20	Walk			Home visits			Health education			HIV			Adult			08:20:00	09:00:00	0.0277778	40
1					Rural					09:00:00	09:12:00	00:12:00	12	Walk			Home visits			Child health			Nutrition			Child (1-5 years)			09:12:00	09:55:00	0.0298611	43
1					Rural					09:55:00	10:20:00	00:25:00	25	Walk			Home visits			Health education			TB			Family			10:20:00	10:58:00	0.0263889	38
1					Rural					10:58:00	11:30:00	00:32:00	32	Public transport/taxi			Home visits			Health education			Family Planning			Adult			11:30:00	12:30:00	01:00:00	60
1					Rural					12:30:00	13:00:00	00:30:00	30	Walk			Home visits			Health education			Mother & Child			Post-Natal (birth to 6 weeks)			13:00:00	14:00:00	01:00:00	60
1					Rural					14:00:00	14:20:00	00:20:00	20	Walk			Home visits			Health education			HIV			Pregnant woman			14:20:00	15:00:00	0.0277778	40
1					Rural					15:00:00	15:20:00	00:20:00	20	Walk			Home visits			Health education			Other			Adult			15:20:00	16:00:00	0.0277778	40
1	1				Rural			2016-08-03	Wednesday	08:00:00	08:20:00	00:20:00	20	Walk			Home visits			Bring medicine to patient			HIV			Adult			08:20:00	09:00:00	0.0277778	40
1					Rural					09:00:00	09:30:00	00:30:00	30	Walk			Home visits						HIV			Pregnant woman			09:30:00	10:20:00	0.0347222	50
1					Rural					10:20:00	11:00:00	00:40:00	40	Walk			Meeting with community						HIV			Development workers			11:00:00	16:00:00	05:00:00	300
1	1				Rural			2016-08-04	Thursday	08:00:00	08:40:00	00:40:00	40	Walk			Home visits			Health education			Other Chronic			Adult			08:40:00	09:30:00	0.0347222	50
1					Rural					09:30:00	10:00:00	00:30:00	30	Walk			Home visits			Child health			Nutrition			Infant up to 1 year			10:00:00	11:00:00	01:00:00	60
1					Rural					11:00:00	11:30:00	00:30:00	30	Walk			Home visits			Home based Care			Other Chronic			Adult			11:30:00	12:30:00	01:00:00	60
1	1				Rural			2016-08-05	Friday	08:00:00	08:10:00	00:10:00	10	Walk			Home visits			Tracing defaulters			HIV			Adult			08:10:00	09:00:00	0.0347222	50
1					Rural					09:00:00	09:30:00	00:30:00	30	Public transport/taxi			Clinic/CHC			Referral			HIV			Adult			09:30:00	16:00:00	06:30:00	390
1	1				Rural			2016-08-09	tuesday	08:00:00	08:30:00	00:30:00	30	Walk			Home visits			Health education			TB			Family			08:30:00	09:30:00	01:00:00	60
1					Rural					09:30:00	10:00:00	00:30:00	30	Walk			Home visits			Other			Other Chronic			Elderly - over 60			10:00:00	11:30:00	01:30:00	90
1					Rural					11:30:00	12:00:00	00:30:00	30	Walk			Home visits			Health education			TB			Child (5-18 years)			12:00:00	15:00:00	03:00:00	180
1	1				Rural			2016-08-10	Wednesday	07:00:00	09:00:00	120	120	Public transport/taxi			Training			Other			Other			Pregnant woman			09:00:00	15:00:00	06:00:00	360
1	1				Rural			2016-08-11	Thursday	07:00:00	09:10:00	0.0902778	10	Public transport/taxi			Training			Other			Nutrition			Infant up to 1 year	Child (1-5 years)		09:10:00	09:30:00	0.0138889	20
1	1				Rural			2016-08-12	Friday	08:00:00	08:40:00	00:40:00	40	Walk			Meeting with community			Health education			HIV	TB		Community			08:40:00	12:30:00	03:50:00	230
1					Rural					12:30:00	13:02:00	00:32:00	32	Walk			Home visits			Child health			Mother & Child			Post-Natal (birth to 6 weeks)			13:02:00	14:00:00	0.0402778	58
1					Rural					14:00:00	14:40:00	00:40:00	40	Walk			Home visits			Other			Other			Adult			14:40:00	15:30:00	0.0347222	50
1	1	1	1		Rural		6	2016-07-29	Friday	07:55:00	08:25:00	00:30:00	30	Public transport/taxi			Training			Other			Other						09:15:00	10:30:00	01:15:00	75
1	1				Rural			2016-08-01	Monday	08:00:00	08:30:00	00:30:00	30	Walk			Home visits			Screening	Referral	DOTS	Mother & Child	HIV	TB	Child (1-5 years)	Child (5-18 years)	Adult	08:30:00	08:49:00	0.0131944	19
1					Rural					08:49:00	08:55:00	00:06:00	6	Walk			Other institutions			Screening	Referral	DOTS	Mother & Child	HIV	TB	Child (1-5 years)	Child (5-18 years)	Adult	08:55:00	09:10:00	0.0104167	15
1					Rural					09:10:00	09:30:00	00:20:00	20	Walk			Home visits			Screening	Referral	DOTS	Mother & Child	HIV	TB	Child (1-5 years)	Child (5-18 years)	Infant up to 1 year	09:30:00	10:45:00	01:15:00	75
1	1				Rural			2016-08-02	Tuesday	08:00:00	08:30:00	00:30:00	30	Walk			Home visits			Referral	DOTS	Tracing defaulters	HIV	TB	Other Chronic	Child (5-18 years)	Adult	Child (1-5 years)	08:30:00	08:58:00	0.0194444	28
1					Rural					08:59:00	09:30:00	00:31:00	31	Walk			Home visits			Referral	DOTS	Tracing defaulters	HIV	TB	Other Chronic	Child (5-18 years)	Adult	Child (1-5 years)	09:30:00	09:59:00	0.0201389	29
1					Rural					09:59:00	10:40:00	00:41:00	41	Walk			Home visits			Referral	DOTS	Tracing defaulters	HIV	TB	Other Chronic	Child (5-18 years)	Adult	Child (1-5 years)	10:40:00	10:58:00	0.0125	18
1	1				Rural			2016-08-03	Thursday	08:00:00	08:30:00	00:30:00	30	Walk			Home visits	Household screening		Screening	Referral	DOTS	HIV	TB	Other Chronic	Pregnant woman	Post-Natal (birth to 6 weeks)	Child (1-5 years)	08:00:00	08:30:00	0.0208333	30
1					Rural					08:30:00	09:49:00	0.0548611	19	Walk			Home visits	Household screening		Screening	Referral	DOTS	HIV	TB	Other Chronic	Pregnant woman	Post-Natal (birth to 6 weeks)	Child (1-5 years)	08:30:00	09:49:00	01:19:00	79
1					Rural					09:49:00	11:30:00	0.0701389	41	Walk			Home visits	Household screening		Screening	Referral	DOTS	HIV	TB	Other Chronic	Pregnant woman	Post-Natal (birth to 6 weeks)	Child (1-5 years)	09:49:00	11:30:00	01:41:00	101
1	1				Rural			2016-08-04	Friday	08:00:00	09:59:00	0.0826389	59	Walk			Clinic/CHC			Other			TB	Other Chronic	HIV	Post-Natal (birth to 6 weeks)	Pregnant woman	Adult	09:59:00	11:51:00	01:52:00	112
1					Rural					11:51:00	14:05:00	0.0930556	14	Walk			Clinic/CHC			Screening			TB	Other Chronic	HIV	Post-Natal (birth to 6 weeks)	Pregnant woman	Adult	14:05:00	16:00:00	01:55:00	115
1					Rural					16:00:00	16:45:00	00:45:00	45	Walk			Clinic/CHC			Screening			TB	Other Chronic	HIV	Post-Natal (birth to 6 weeks)	Pregnant woman	Adult	16:45:00	17:45:00	01:00:00	60
1	1				Rural			2016-08-05	Monday	08:00:00	08:34:00	00:34:00	34	Walk			Home visits	Household screening		Screening	Referral	Tracing defaulters	Mother & Child	HIV	TB	Adult	Child (1-5 years)	Elderly - over 60	08:34:00	10:00:00	01:26:00	86
1					Rural					10:00:00	12:00:00	120	120	Walk			Home visits	Home visits	Philamhtwena	Screening	Referral	Tracing defaulters	Mother & Child	HIV	TB	Adult	Child (1-5 years)	Elderly - over 60	12:00:00	13:05:00	01:05:00	65
1					Rural					13:05:00	15:00:00	0.0798611	55	Walk			Home visits	Household screening	Philamhtwena	Screening	Referral	Tracing defaulters	Mother & Child	HIV	TB	Adult	Child (1-5 years)	Elderly - over 60	15:00:00	17:00:00	02:00:00	120
1	1				Rural			2016-08-08	Tuesday	08:00:00	10:00:00	120	120	Walk			Philamhtwena			Collect medicine	Screening	Referral	Mother & Child	HIV	TB	Adult			10:00:00	16:00:00	06:00:00	360
1	1				Rural			2016-08-09	Wednesday	08:00:00	10:00:00	120	120	Walk			Philamhtwena			Collect medicine	Screening	Referral	Mother & Child	HIV	TB	Adult			10:00:00	16:00:00	06:00:00	360
1	1				Rural			2016-08-10	Thursday	08:00:00	10:00:00	120	120	Walk			Philamhtwena			Collect medicine	Screening	Referral	Mother & Child	HIV	TB	Infant up to 1 year	Child (1-5 years)		10:00:00	16:00:00	06:00:00	360
1	1				Rural			2016-08-10	Friday	08:00:00	10:00:00	120	120	Walk			Philamhtwena			Collect medicine	Screening	Referral	Mother & Child	HIV	TB	Infant up to 1 year	Child (1-5 years)		10:00:00	16:00:00	06:00:00	360
1	1				Rural			2016-08-12	Monday	08:00:00	09:55:00	0.0798611	55				Home visits	Philamhtwena		Bring medicine to patient		Screening	HIV	TB	Other Chronic	Child (1-5 years)			09:55:00	11:59:00	02:04:00	124
1					Rural					09:55:00	11:59:00	0.0861111	4				Home visits	Philamhtwena		Bring medicine to patient		Screening	HIV	TB	Other Chronic	Adult			11:59:00	14:40:00	02:41:00	161
1					Rural					14:40:00	15:30:00	00:50:00	50				Home visits	Philamhtwena		Bring medicine to patient		Referral	HIV	TB	Other Chronic	Adult			15:30:00	16:30:00	01:00:00	60
1	1	1	1		Peri-urban		2	2016-08-29	Friday	06:30:00	07:25:00	00:55:00	55	Public transport/taxi			Meeting other			Health education			Other						09:12:00	09:30:00	0.0125	18
1	1				Peri-urban			2016-08-01	Monday	06:30:00	07:25:00	00:55:00	55	Public transport/taxi			Home visits			Health education			TB			Elderly - over 60			09:00:00	09:45:00	0.03125	45
1					Peri-urban					09:45:00	09:50:00	00:05:00	5				Home visits			Health education			Other Chronic			Infant up to 1 year			09:50:00	10:35:00	0.03125	45
1					Peri-urban					10:35:00	11:05:00	00:30:00	30				Home visits			Health education			Nutrition			Child (1-5 years)			11:05:00	12:10:00	01:05:00	65
1					Peri-urban					12:10:00	12:45:00	00:35:00	35				Home visits			Health education			TB			Child (5-18 years)			12:45:00	13:20:00	0.0243056	35
1					Peri-urban					13:20:00	14:30:00	0.0486111	10				Home visits			Health education			Mother & Child			Community			14:30:00	15:00:00	0.0208333	30
1	1				Peri-urban			2016-08-04	Tuesday	06:30:00	07:15:00	00:45:00	45				Home visits			Other			HIV			Community			07:15:00	10:05:00	02:50:00	170
1					Peri-urban					10:05:00	10:20:00	00:15:00	15				Home visits			Tracing defaulters			TB			Development workers			10:20:00	11:05:00	0.03125	45
1					Peri-urban					11:05:00	12:30:00	0.0590278	25				Home visits			Screening			HIV			Child (1-5 years)			12:30:00	13:00:00	0.0208333	30
1					Peri-urban					13:00:00	14:20:00	0.0555556	20				Home visits			Screening			Other Chronic			Infant up to 1 year			14:20:00	15:00:00	0.0277778	40
1					Peri-urban					15:00:00	15:50:00	00:50:00	50				Home visits			Tracing defaulters			Other			Child (5-18 years)			15:05:00	16:00:00	0.0381944	55
1	1				Peri-urban				Thursday	06:50:00	07:25:00	00:35:00	35	Public transport/taxi			Home visits			Health education			Nutrition			Adult	Infant up to 1 year		09:30:00	10:30:00	01:00:00	60
1					Peri-urban					10:30:00	11:25:00	00:55:00	55	Public transport/taxi			Home visits			Health education			Nutrition			Adult			11:25:00	11:30:00	0.00347222	5
1					Peri-urban					11:30:00	12:50:00	0.0555556	20	Public transport/taxi			Home visits			Health education			Mother & Child	TB		Family			12:50:00	13:25:00	0.0243056	35
1					Peri-urban					13:25:00	13:45:00	00:20:00	20	Public transport/taxi			Home visits			Health education			TB			Family			13:45:00	14:00:00	0.0104167	15
1					Peri-urban					14:00:00	14:30:00	00:30:00	30	Public transport/taxi			Home visits			Health education			Mother & Child			Family			14:30:00	15:00:00	0.0208333	30
1	1				Peri-urban			2016-08-05	Monday	06:30:00	07:25:00	00:55:00	55	Public transport/taxi			Home visits			Health education			TB			Child (1-5 years)			09:00:00	10:05:00	01:05:00	65
1					Peri-urban					10:05:00	10:10:00	00:05:00	5	Public transport/taxi			Home visits			Health education			Other Chronic			Child (5-18 years)			10:10:00	11:10:00	01:00:00	60
1					Peri-urban					11:10:00	12:05:00	00:55:00	55	Public transport/taxi			Home visits			Health education						Community			12:05:00	13:05:00	01:00:00	60
1					Peri-urban					13:05:00	13:10:00	00:05:00	5	Public transport/taxi			Home visits			Health education			TB			Adult			13:10:00	13:15:00	0.00347222	5
1					Peri-urban					13:15:00	14:20:00	0.0451389	5	Public transport/taxi			Home visits			Health education			TB			Child (1-5 years)			14:20:00	14:49:00	0.0201389	29
1	1				Peri-urban			2016-08-10	Wednesday	06:30:00	07:25:00	00:55:00	55	Public transport/taxi			Home visits			Health education			TB			Post-Natal (birth to 6 weeks)			09:05:00	10:20:00	01:15:00	75
1					Peri-urban					10:20:00	10:25:00	00:05:00	5	Public transport/taxi			Home visits			Health education			HIV			Community			10:25:00	11:30:00	01:05:00	65
1					Peri-urban					11:30:00	11:34:00	00:04:00	4	Public transport/taxi			Home visits			Health education						Family			11:34:00	12:16:00	0.0291667	42
1					Peri-urban					12:16:00	12:20:00	00:04:00	4	Public transport/taxi			Home visits			Health education			Other Chronic			Adult			12:20:00	13:30:00	01:10:00	70
1					Peri-urban					13:30:00	13:52:00	00:22:00	22	Public transport/taxi			Home visits			Health education			Family Planning			Adult			13:52:00	14:45:00	0.0368056	53
1	1				Peri-urban			2016-08-11	Thursday	06:45:00	07:20:00	00:35:00	35	Public transport/taxi			Home visits			Home based Care			HIV			Community			09:25:00	10:15:00	0.0347222	50
1					Peri-urban					10:15:00	10:20:00	00:05:00	5	Public transport/taxi			Home visits			Home based Care			TB			Community			10:20:00	11:20:00	01:00:00	60
1					Peri-urban					11:20:00	11:30:00	00:10:00	10	Public transport/taxi			Home visits			Home based Care			Other Chronic			Community			11:30:00	12:10:00	0.0277778	40
1					Peri-urban					12:10:00	12:15:00	00:05:00	5	Public transport/taxi			Home visits			Home based Care			Other			Community			12:15:00	13:45:00	01:30:00	90
1					Peri-urban					13:45:00	14:00:00	00:15:00	15	Public transport/taxi			Home visits			Home based Care			Other			Community			14:00:00	14:50:00	0.0347222	50
1	1				Peri-urban				Friday	06:30:00	07:30:00	60	60	Public transport/taxi			Home visits			Other			TB			Child (1-5 years)			07:30:00	10:45:00	03:15:00	195
1					Peri-urban					10:45:00	10:50:00	00:05:00	5	Public transport/taxi			Home visits			Other			HIV			Child (5-18 years)			10:50:00	12:05:00	01:15:00	75
1					Peri-urban					12:05:00	12:10:00	00:05:00	5	Public transport/taxi			Home visits			Other			Family Planning			Adult			12:10:00	13:40:00	01:30:00	90
1					Peri-urban					13:40:00	13:50:00	00:10:00	10	Public transport/taxi			Home visits			Health education			Family Planning			Infant up to 1 year			13:50:00	14:50:00	01:00:00	60
1					Peri-urban					14:50:00	15:00:00	00:10:00	10	Public transport/taxi			Home visits			Other			Mother & Child			Child (1-5 years)			15:00:00	15:15:00	0.0104167	15
1	1				Peri-urban				tuesday	06:30:00	07:25:00	00:55:00	55	Public transport/taxi			Home visits			Referral			Mother & Child			Community			09:30:00	10:25:00	0.0381944	55
1					Peri-urban					10:25:00	10:30:00	00:05:00	5	Public transport/taxi			Home visits			Screening			TB			Child (5-18 years)			10:30:00	11:45:00	01:15:00	75
1					Peri-urban					11:45:00	11:50:00	00:05:00	5	Public transport/taxi			Home visits			Screening			Other Chronic			Adult			11:50:00	12:45:00	0.0381944	55
1					Peri-urban					12:45:00	13:30:00	00:45:00	45	Public transport/taxi			Home visits			Child health			Family Planning			Child (1-5 years)			13:30:00	14:05:00	0.0243056	35
1					Peri-urban					14:05:00	14:15:00	00:10:00	10	Public transport/taxi			Home visits			Child health			Other			Community			14:15:00	15:00:00	0.03125	45
1	1	1	1		Rural		new	2016-07-28	Thursday	08:50:00	09:10:00	00:20:00	20	Walk			Other			Health education			Other			Community			09:10:00	09:20:00	0.00694444	10
1					Rural					09:20:00	09:55:00	00:35:00	35	Public transport/taxi			Training			Other			Other			Community			09:55:00	11:30:00	01:35:00	95
1	1				Rural			2016-07-29	Friday	08:00:00	08:35:00	00:35:00	35	Walk			Home visits			Health education			Other Chronic			Adult			08:35:00	09:10:00	0.0243056	35
1					Rural					09:10:00	09:15:00	00:05:00	5	Walk			Home visits			Child health			Nutrition			Child (1-5 years)			09:15:00	10:00:00	0.03125	45
1					Rural					10:00:00	10:25:00	00:25:00	25	Walk			Home visits			Referral			Other Chronic			Adult			10:25:00	11:00:00	0.0243056	35
1					Rural					11:00:00	11:10:00	00:10:00	10	Walk			Home visits			Health education			Family Planning			Adult			11:10:00	12:15:00	01:05:00	65
1					Rural					12:15:00	12:20:00	00:05:00	5	Walk			Home visits			Health education			Mother & Child			Infant up to 1 year			12:20:00	12:45:00	0.0173611	25
1					Rural					13:45:00	14:10:00	00:25:00	25	Walk			Home visits			Child health			Nutrition			Child (1-5 years)			14:10:00	14:35:00	0.0173611	25
1					Rural					14:35:00	14:45:00	00:10:00	10	Walk			Home visits			Tracing defaulters			TB			Adult			14:45:00	15:20:00	0.0243056	35
1	1				Rural			2016-08-01	Monday	08:00:00	08:25:00	00:25:00	25	Walk			Home visits			Screening			Nutrition			Child (1-5 years)			08:25:00	09:20:00	0.0381944	55
1					Rural					09:20:00	09:30:00	00:10:00	10	Walk			Home visits			Health education			HIV			Pregnant woman			09:30:00	09:55:00	0.0173611	25
1					Rural					09:55:00	10:10:00	00:15:00	15	Walk			Home visits			Referral			Other Chronic			Elderly - over 60			10:10:00	10:50:00	0.0277778	40
1					Rural					10:55:00	11:20:00	00:25:00	25	Walk			Home visits			Screening			Nutrition			Infant up to 1 year			11:20:00	12:00:00	0.0277778	40
1					Rural					12:00:00	12:15:00	00:15:00	15	Walk			Home visits			Health education			Family Planning			Adult			12:15:00	12:50:00	0.0243056	35
1					Rural					13:50:00	14:15:00	00:25:00	25	Walk			Home visits			Home based Care			Other			Family			14:15:00	14:35:00	0.0138889	20
1					Rural					14:35:00	14:45:00	00:10:00	10	Walk			Home visits			Screening			HIV			Family			14:45:00	15:20:00	0.0243056	35
1	1				Rural			2016-08-04	Thursday	08:00:00	08:25:00	00:25:00	25	Walk			Home visits			Health education			TB			Family			08:30:00	09:45:00	01:15:00	75
1					Rural					09:45:00	09:55:00	00:10:00	10	Walk			Home visits			Screening			Nutrition			Child (1-5 years)			09:55:00	10:20:00	0.0173611	25
1					Rural					10:20:00	10:30:00	00:10:00	10	Walk			Home visits			Referral			Mother & Child			Post-Natal (birth to 6 weeks)			10:30:00	11:00:00	0.0208333	30
1					Rural					11:00:00	11:20:00	00:20:00	20	Walk			Home visits			Health education			HIV			Family			11:25:00	12:05:00	0.0277778	40
1					Rural					12:05:00	12:10:00	00:05:00	5	Walk			Home visits			Screening			Nutrition			Child (1-5 years)			12:25:00	12:50:00	0.0173611	25
1					Rural					14:00:00	14:05:00	00:05:00	5	Walk			Home visits			Health education			Other Chronic			Child (1-5 years)			14:05:00	14:40:00	0.0243056	35
1					Rural					14:40:00	14:55:00	00:15:00	15	Walk			Home visits			Tracing defaulters			Other			Adult			14:55:00	15:10:00	0.0104167	15
1					Rural					15:10:00	15:20:00	00:10:00	10	Walk			Home visits			Screening			Nutrition			Child (1-5 years)			15:20:00	15:35:00	0.0104167	15
1	1				Rural			2016-08-05	Friday	08:00:00	08:30:00	00:30:00	30	Walk			Home visits			Health education			Family Planning			Child (5-18 years)			08:30:00	09:45:00	01:15:00	75
1					Rural					09:45:00	09:55:00	00:10:00	10	Walk			Home visits			Health education			Other			Adult			09:45:00	10:30:00	0.03125	45
1					Rural					10:30:00	10:45:00	00:15:00	15	Walk			Home visits			Screening			Nutrition			Child (1-5 years)			10:45:00	11:00:00	0.0104167	15
1					Rural					11:00:00	11:15:00	00:15:00	15	Walk			Home visits			Health education			Other Chronic			Family			11:15:00	11:45:00	0.0208333	30
1					Rural					11:45:00	11:55:00	00:10:00	10	Walk			Home visits			Child health			Mother & Child			Post-Natal (birth to 6 weeks)			11:55:00	12:30:00	0.0243056	35
1					Rural					12:30:00	12:40:00	00:10:00	10	Walk			Home visits			Tracing defaulters			HIV			Adult			12:40:00	13:00:00	0.0138889	20
1					Rural					14:00:00	14:10:00	00:10:00	10	Walk			Home visits			Health education			TB			Adult			14:10:00	14:55:00	0.03125	45
1					Rural					14:55:00	15:10:00	00:15:00	15	Walk			Home visits			Screening			Nutrition			Child (1-5 years)			15:10:00	15:25:00	0.0104167	15
1	1				Rural			2016-08-08	Monday	07:30:00	07:55:00	00:25:00	25	Public transport/taxi			Clinic/CHC			Health education			Other Chronic			Community			07:55:00	08:00:00	0.00347222	5
1					Rural					08:00:00	08:55:00	00:55:00	55	Public transport/taxi			Clinic/CHC			Health education			Other Chronic			Community			08:55:00	12:00:00	03:05:00	185
1					Rural					13:00:00	13:15:00	00:15:00	15	Public transport/taxi			Clinic/CHC			Screening			TB			Community			13:15:00	16:00:00	02:45:00	165
1	1				Rural			2016-08-10	Wednesday	08:00:00	08:35:00	00:35:00	35	Walk			Home visits			With Supervisor			Other			Family			08:35:00	09:10:00	0.0243056	35
1					Rural					09:10:00	09:20:00	00:10:00	10	Walk			Home visits			With Supervisor			Other			Pregnant woman			09:20:00	10:15:00	0.0381944	55
1					Rural					10:15:00	10:30:00	00:15:00	15	Walk			Home visits			Screening			Nutrition			Child (1-5 years)			10:30:00	10:55:00	0.0173611	25
1					Rural					10:55:00	11:20:00	00:25:00	25	Walk			Home visits			Health education			Other Chronic			Family			11:20:00	11:50:00	0.0208333	30
1					Rural					11:50:00	12:00:00	00:10:00	10	Walk			Home visits			Health education			Family Planning			Child (5-18 years)			12:00:00	12:50:00	0.0347222	50
1					Rural					13:50:00	14:15:00	00:25:00	25	Walk			Home visits			Screening			Nutrition			Infant up to 1 year			14:15:00	14:45:00	0.0208333	30
1					Rural					14:45:00	15:00:00	00:15:00	15	Walk			Home visits			Referral			TB			Adult			15:00:00	15:25:00	0.0173611	25
1					Rural					08:00:00	08:35:00	00:35:00	35	Walk			Home visits			Health education			Other Chronic			Family			08:35:00	09:30:00	0.0381944	55
1					Rural					09:30:00	09:45:00	00:15:00	15	Walk			Home visits			Referral			Other			Child (1-5 years)			09:45:00	10:10:00	0.0173611	25
1					Rural					10:10:00	10:30:00	00:20:00	20	Walk			Home visits			Health education			Mother & Child			Infant up to 1 year			10:30:00	11:00:00	0.0208333	30
1					Rural					11:00:00	11:15:00	00:15:00	15	Walk			Home visits			Health education			Other Chronic			Family			11:20:00	11:50:00	0.0208333	30
1					Rural					11:50:00	12:10:00	00:20:00	20	Walk			Home visits			Referral			Nutrition			Infant up to 1 year			12:10:00	12:30:00	0.0138889	20
1					Rural					12:30:00	12:40:00	00:10:00	10	Walk			Home visits			Home based Care			Other			Family			12:40:00	12:55:00	0.0104167	15
1					Rural					14:00:00	14:10:00	00:10:00	10	Walk			Home visits			Health education			Other Chronic			Family			14:10:00	14:50:00	0.0277778	40
1					Rural					14:50:00	15:10:00	00:20:00	20	Walk			Home visits			Screening			Nutrition			Child (1-5 years)			15:10:00	15:30:00	0.0138889	20
1					Rural					08:00:00	08:15:00	00:15:00	15	Walk			Home visits			Health education			Other			Family			08:15:00	09:20:00	01:05:00	65
1					Rural					09:20:00	09:45:00	00:25:00	25	Walk			Home visits			Screening			Other Chronic			Elderly - over 60			09:45:00	10:20:00	0.0243056	35
1					Rural					10:20:00	10:45:00	00:25:00	25	Walk			Home visits			Health education			Family Planning			Adult			10:45:00	11:00:00	0.0104167	15
1					Rural					11:00:00	11:20:00	00:20:00	20	Walk			Home visits			Health education			Other			Family			11:25:00	12:00:00	0.0243056	35
1					Rural					12:00:00	12:15:00	00:15:00	15	Walk			Home visits			Screening			Nutrition			Child (1-5 years)			12:15:00	12:55:00	0.0277778	40
1					Rural					14:00:00	14:15:00	00:15:00	15	Walk			Home visits			Health education			TB			Family			14:15:00	14:55:00	0.0277778	40
1					Rural					14:55:00	15:05:00	00:10:00	10	Walk			Home visits			Health education			Other			Child (5-18 years)			14:55:00	15:35:00	0.0277778	40
1	1				Rural			2016-08-15	Monday	08:00:00	08:45:00	00:45:00	45	Public transport/taxi			Meeting other			Other			Other			Development workers			09:00:00	15:00:00	06:00:00	360
1	1	1	1		Rural		5	2016-07-29	Friday	07:30:00	08:35:00	0.0451389	5	Public transport/taxi			Training			Other			Other						09:15:00	10:30:00	01:15:00	75
1	1				Rural			2016-08-01	Monday	07:30:00	09:00:00	0.0625	30	Public transport/taxi			Meeting with supervisor			Referral			TB			Child (1-5 years)	Child (5-18 years)		09:30:00	11:00:00	01:30:00	90
1	1				Rural			2016-08-02	Tuesday	07:30:00	09:20:00	0.0763889	50	Walk			Home visits			DOTS			TB			Adult			09:20:00	10:10:00	0.0347222	50
1					Rural					10:30:00	10:33:00	00:03:00	3	Walk			Home visits			Health education			HIV			Adult			10:33:00	11:30:00	0.0395833	57
1					Rural					11:30:00	11:33:00	00:03:00	3	Walk			Home visits			Health education			Family Planning			Adult			11:33:00	12:30:00	0.0395833	57
1	1				Rural			2016-08-04	Thursday	07:30:00	09:30:00	120	120	Walk			Home visits			Health education			Family Planning			Pregnant woman			09:30:00	10:30:00	01:00:00	60
1					Rural					10:30:00	11:35:00	0.0451389	5	Walk			Home visits			Health education			Other Chronic			Adult			11:35:00	12:25:00	0.0347222	50
1					Rural					12:25:00	13:20:00	00:55:00	55	Walk			Home visits			Health education			Other			Child (1-5 years)			13:20:00	14:30:00	01:10:00	70
1	1				Rural			2016-08-05	Friday	07:30:00	09:30:00	120	120	Walk			Home visits			DOTS			HIV			Adult			09:30:00	10:30:00	01:00:00	60
1					Rural					10:30:00	11:33:00	0.04375	3	Walk			Home visits			Health education			Mother & Child			Infant up to 1 year			11:33:00	12:45:00	01:12:00	72
1					Rural					12:45:00	13:35:00	00:50:00	50	Walk			Home visits			Health education			Other Chronic			Adult			13:35:00	14:30:00	0.0381944	55
1	1				Rural			2016-08-08	Monday	07:45:00	08:15:00	00:30:00	30	Walk			Home visits			Health education			Other			Child (1-5 years)			08:15:00	09:30:00	01:15:00	75
1					Rural					09:30:00	09:52:00	00:22:00	22	Walk			Home visits			Health education			Family Planning			Adult	Child (1-5 years)		09:52:00	11:00:00	01:08:00	68
1					Rural					11:00:00	12:30:00	0.0625	30	Walk			Home visits			Health education			Other			Child (1-5 years)			12:30:00	13:46:00	01:16:00	76
1	1				Rural			2016-08-10	Wednesday	07:30:00	08:30:00	60	60	Walk			Home visits			Health education	With Supervisor		Other			Child (1-5 years)			08:30:00	09:30:00	01:00:00	60
1					Rural					09:30:00	10:30:00	60	60	Walk			Home visits			Health education	With Supervisor		Other Chronic			Adult			10:30:00	10:38:00	0.00555556	8
1					Rural					10:38:00	11:45:00	0.0465278	7	Walk			Home visits			Health education	With Supervisor		Other			Child (1-5 years)	Adult		11:45:00	12:45:00	01:00:00	60
1	1				Rural			2016-08-11	Thursday	07:30:00	09:30:00	120	120	Walk			Home visits			Screening	With Supervisor		Other Chronic			Adult			09:30:00	10:30:00	01:00:00	60
1					Rural					10:30:00	11:10:00	00:40:00	40	Clinic vehichle			Home visits			Health education	With Supervisor		Other Chronic			Adult			11:10:00	12:30:00	01:20:00	80
1					Rural					12:30:00	12:45:00	00:15:00	15	Clinic vehichle			Home visits			Health education	With Supervisor		Other			Child (1-5 years)	Adult		12:45:00	13:10:00	0.0173611	25
1	1				Rural			2016-08-12	Friday	07:35:00	10:00:00	0.100694	25	Clinic vehichle			Clinic/CHC			Health education			Family Planning			Adult			10:00:00	11:30:00	01:30:00	90
1					Rural					11:30:00	12:22:00	00:52:00	52	Clinic vehichle			Clinic/CHC			Collect medicine			Other			Adult			12:22:00	14:15:00	01:53:00	113
1	1				Rural			2016-08-15	Monday	07:30:00	09:00:00	0.0625	30	Walk			Home visits			DOTS			TB			Child (5-18 years)			09:00:00	10:30:00	01:30:00	90
1					Rural					10:30:00	11:23:00	00:53:00	53	Walk			Home visits			Tracing defaulters			HIV			Child (1-5 years)	Adult		11:23:00	12:30:00	01:07:00	67
1					Rural					12:30:00	13:33:00	0.04375	3	Walk			Home visits			Bring medicine to patient			TB			Child (5-18 years)			13:33:00	14:40:00	01:07:00	67
1	1	1	1		Peri-urban		14	2016-07-29	Friday	07:00:00	07:30:00	00:30:00	30	Public transport/taxi			Home visits			Home based Care			Other			Adult			08:10:00	10:15:00	02:05:00	125
1					Peri-urban					10:20:00	10:30:00	00:10:00	10	Walk			Home visits			Health education			HIV			Adult			10:35:00	11:45:00	01:10:00	70
1					Peri-urban					11:50:00	11:55:00	00:05:00	5	Walk			Home visits			Health education			Other Chronic			Adult			12:00:00	13:40:00	01:40:00	100
1					Peri-urban					13:45:00	13:55:00	00:10:00	10	Walk			Home visits			Home based Care			Other			Elderly - over 60			14:20:00	14:45:00	0.0173611	25
1					Peri-urban					15:00:00	15:05:00	00:05:00	5	Walk			Home visits			Screening			TB			Adult			15:20:00	15:50:00	0.0208333	30
1	1				Peri-urban			2016-08-01	Monday	07:00:00	07:30:00	00:30:00	30	Walk			Home visits			Home based Care			Family Planning			Family			09:00:00	10:30:00	01:30:00	90
1					Peri-urban					10:35:00	10:40:00	00:05:00	5	Walk			Home visits			Tracing defaulters			TB			Adult			11:30:00	12:45:00	01:15:00	75
1					Peri-urban					12:50:00	12:55:00	00:05:00	5	Walk			Home visits			Home based Care			Nutrition			Family			13:00:00	14:00:00	01:00:00	60
1					Peri-urban					14:05:00	14:10:00	00:05:00	5	Walk			Home visits			Home based Care			Other Chronic			Elderly - over 60			14:15:00	15:30:00	01:15:00	75
1					Peri-urban					15:35:00	15:40:00	00:05:00	5	Walk			Home visits			Health education			HIV			Adult			15:50:00	16:30:00	0.0277778	40
1	1				Peri-urban			2016-08-02	Tuesday	07:00:00	07:30:00	00:30:00	30	Walk			Home visits			Home based Care			Mother & Child			Adult			09:30:00	10:45:00	01:15:00	75
1					Peri-urban					11:00:00	11:10:00	00:10:00	10	Public transport/taxi			Home visits			Home based Care			HIV			Adult			11:30:00	12:25:00	0.0381944	55
1					Peri-urban					12:30:00	12:36:00	00:06:00	6	Public transport/taxi			Home visits			Health education			HIV			Adult			13:10:00	14:05:00	0.0381944	55
1					Peri-urban					14:20:00	14:25:00	00:05:00	5	Public transport/taxi			Home visits			Home based Care			TB			Adult			14:30:00	15:30:00	01:00:00	60
1					Peri-urban					15:35:00	15:40:00	00:05:00	5	Walk			Home visits			Health education			Other Chronic			Adult			15:50:00	16:00:00	0.00694444	10
1	1				Peri-urban			2016-08-04	Thursday	07:00:00	07:30:00	00:30:00	30	Walk			Home visits			Screening			Other Chronic			Adult			09:00:00	10:00:00	01:00:00	60
1					Peri-urban					10:10:00	10:15:00	00:05:00	5	Public transport/taxi			Home visits			Health education			TB			Adult			10:30:00	11:05:00	0.0243056	35
1					Peri-urban					11:20:00	11:30:00	00:10:00	10	Public transport/taxi			Home visits			Health education			HIV			Child (5-18 years)			11:35:00	12:45:00	01:10:00	70
1					Peri-urban					13:00:00	13:05:00	00:05:00	5	Public transport/taxi			Home visits			Child health			HIV			Adult			13:20:00	14:40:00	01:20:00	80
1					Peri-urban					14:20:00	14:30:00	00:10:00	10	Public transport/taxi			Home visits			Child health			Mother & Child			Adult			15:36:00	15:37:00	0.000694444	1
1	1				Peri-urban			2016-08-05	Friday	07:00:00	07:30:00	00:30:00	30	Walk			Creche, ECD institutions			Home based Care			Other Chronic			Child (1-5 years)			09:00:00	10:30:00	01:30:00	90
1					Peri-urban					10:30:00	11:12:00	00:42:00	42	Walk			Home visits			Child health			Other Chronic			Adult			11:12:00	12:41:00	01:29:00	89
1					Peri-urban					12:41:00	13:00:00	00:19:00	19	Walk			Home visits			Health education			HIV			Adult			13:00:00	14:20:00	01:20:00	80
1					Peri-urban					14:20:00	14:45:00	00:25:00	25	Walk			Home visits			Health education			TB			Elderly - over 60			14:45:00	15:00:00	0.0104167	15
1					Peri-urban					15:00:00	15:15:00	00:15:00	15	Walk			Home visits			Health education			HIV			Elderly - over 60			15:15:00	16:25:00	01:10:00	70
1	1				Peri-urban			2016-08-08	Monday	07:30:00	08:00:00	00:30:00	30	Walk			Home visits			Screening			Other Chronic			Adult			09:00:00	10:20:00	01:20:00	80
1					Peri-urban					10:20:00	10:35:00	00:15:00	15	Walk			Home visits			Home based Care			Other Chronic			Adult			10:35:00	12:40:00	02:05:00	125
1					Peri-urban					12:40:00	12:55:00	00:15:00	15	Walk			Home visits			Home based Care			Other Chronic			Adult			12:55:00	13:16:00	0.0145833	21
1					Peri-urban					13:16:00	13:20:00	00:04:00	4	Walk			Home visits			Screening			Other Chronic			Community			13:20:00	14:35:00	01:15:00	75
1					Peri-urban					14:35:00	14:35:00	00:00:00	0	Walk			Home visits			Home based Care			Family Planning			Family			14:35:00	15:37:00	01:02:00	62
1	1				Peri-urban			2016-08-10	Wednesday	07:00:00	07:30:00	00:30:00	30	Public transport/taxi			Home visits			Home based Care			Other Chronic			Adult			09:16:00	10:47:00	01:31:00	91
1					Peri-urban					10:47:00	11:00:00	00:13:00	13	Public transport/taxi			Home visits			Home based Care			Other Chronic			Adult			11:00:00	12:08:00	01:08:00	68
1					Peri-urban					12:08:00	12:27:00	00:19:00	19	Walk			Home visits			Health education			Other Chronic			Adult			12:27:00	13:18:00	0.0354167	51
1					Peri-urban					13:18:00	13:37:00	00:19:00	19	Walk			Home visits			Home based Care			Other Chronic			Child (5-18 years)			13:37:00	14:50:00	01:13:00	73
1					Peri-urban					14:50:00	15:30:00	00:40:00	40	Public transport/taxi			Home visits			Health education			Other Chronic			Adult			15:30:00	16:20:00	0.0347222	50
1	1				Peri-urban			2016-08-11	Thursday	07:30:00	08:00:00	00:30:00	30	Walk			Home visits			Home based Care			HIV			Adult			09:20:00	11:00:00	01:40:00	100
1					Peri-urban					11:00:00	12:20:00	0.0555556	20	Walk			Home visits			Home based Care			HIV			Adult			12:20:00	12:50:00	0.0208333	30
1					Peri-urban					12:50:00	13:17:00	00:27:00	27	Walk			Home visits			Health education			TB			Adult			13:17:00	14:11:00	0.0375	54
1					Peri-urban					14:11:00	14:30:00	00:19:00	19	Walk			Home visits			Home based Care			TB			Child (5-18 years)			14:30:00	15:20:00	0.0347222	50
1					Peri-urban					15:20:00	15:41:00	00:21:00	21	Walk			Home visits			Health education			Other Chronic			Child (5-18 years)			15:41:00	16:00:00	0.0131944	19
1	1				Peri-urban			2016-08-12	Friday	07:00:00	07:30:00	00:30:00	30	Walk			Home visits			Home based Care			Other			Adult			09:00:00	10:00:00	01:00:00	60
1					Peri-urban					10:00:00	10:30:00	00:30:00	30	Walk			Home visits			Tracing defaulters			Other Chronic			Adult			10:30:00	11:35:00	01:05:00	65
1					Peri-urban					11:35:00	11:40:00	00:05:00	5	Walk			Home visits			Tracing defaulters			Other Chronic			Adult			11:40:00	12:45:00	01:05:00	65
1					Peri-urban					12:45:00	13:20:00	00:35:00	35	Walk			Home visits			Health education			Other Chronic			Adult			13:20:00	14:17:00	0.0395833	57
1					Peri-urban					14:17:00	14:20:00	00:03:00	3	Walk			Home visits			Child health			Other Chronic			Child (5-18 years)			14:20:00	15:39:00	01:19:00	79
1	1				Peri-urban			2016-08-15	Monday	07:00:00	07:30:00	00:30:00	30	Walk			Home visits			Home based Care			Mother & Child			Adult			09:00:00	11:05:00	02:05:00	125
1					Peri-urban					11:05:00	11:20:00	00:15:00	15	Walk			Home visits			Home based Care			HIV			Adult			11:20:00	12:35:00	01:15:00	75
1					Peri-urban					12:35:00	12:45:00	00:10:00	10	Walk			Home visits			Health education			TB			Adult			12:45:00	13:56:00	01:11:00	71
1					Peri-urban					13:56:00	14:00:00	00:04:00	4	Walk			Home visits			Health education			Mother & Child			Elderly - over 60			14:00:00	15:20:00	01:20:00	80
1					Peri-urban					15:20:00	15:30:00	00:10:00	10	Walk			Home visits			Home based Care			HIV			Elderly - over 60			15:30:00	16:10:00	0.0277778	40
1	1	1	1		Rural		3	2016-07-28	Thursday	07:30:00	07:32:00	00:02:00	2	Walk			Other												07:32:00	07:34:00	0.00138889	2
1					Rural					07:34:00	08:52:00	0.0541667	18	Public transport/taxi			Training			Other			Other						08:52:00	12:00:00	03:08:00	188
1	1				Rural			2016-07-29	Friday	07:45:00	07:47:00	00:02:00	2	Walk			Other												07:47:00	07:50:00	0.00208333	3
1					Rural					07:50:00	08:10:00	00:20:00	20	Walk			Philamhtwena			Screening	Referral	Health education	Mother & Child	Nutrition	Family Planning	Child (1-5 years)	Adult		08:10:00	15:00:00	06:50:00	410
1	1				Rural			2016-08-01	Monday	08:15:00	08:20:00	00:05:00	5	Walk			Other												08:20:00	08:22:00	0.00138889	2
1					Rural					08:30:00	08:35:00	00:05:00	5	Walk			Home visits			Health education	Screening		Other Chronic			Adult			08:35:00	09:30:00	0.0381944	55
1					Rural					09:30:00	09:35:00	00:05:00	5	Walk			Home visits			Screening	Health education	Child health	Nutrition			Child (1-5 years)	Elderly - over 60		09:35:00	11:00:00	01:25:00	85
1					Rural					11:00:00	11:15:00	00:15:00	15	Walk			Home visits			Screening	Health education		HIV	Family Planning		Adult			11:15:00	13:45:00	02:30:00	150
1	1				Rural			2016-08-02	Tuesday	07:45:00	07:47:00	00:02:00	2	Walk			Other												07:47:00	07:50:00	0.00208333	3
1					Rural					07:50:00	08:10:00	00:20:00	20	Walk			Philamhtwena			Screening	Referral	Health education	Mother & Child	Nutrition	Family Planning	Child (1-5 years)	Adult		08:10:00	15:00:00	06:50:00	410
1	1				Rural			2016-08-04	Thursday	07:45:00	07:47:00	00:02:00	2	Walk			Other												07:47:00	07:50:00	0.00208333	3
1					Rural					07:50:00	08:05:00	00:15:00	15	Walk			Philamhtwena			Screening	Referral	Health education	Mother & Child	Nutrition	Family Planning	Child (1-5 years)	Adult		08:05:00	15:10:00	07:05:00	425
1	1				Rural			2016-08-05	Friday	07:45:00	07:47:00	00:02:00	2	Walk			Other												07:47:00	07:50:00	0.00208333	3
1					Rural					07:50:00	09:20:00	0.0625	30	Clinic vehichle			Philamhtwena			Screening	Referral	Health education	Mother & Child	Nutrition	Family Planning	Infant up to 1 year	Child (1-5 years)	Adult	09:20:00	13:10:00	03:50:00	230
1	1				Rural			2016-08-08	Monday	07:46:00	07:48:00	00:02:00	2	Walk			Other												07:48:00	07:50:00	0.00138889	2
1					Rural					07:50:00	08:05:00	00:15:00	15	Walk			Philamhtwena			Screening	Health education	Referral	Mother & Child	Nutrition	Family Planning	Child (1-5 years)	Adult		08:05:00	15:11:00	07:06:00	426
1	1				Rural			2016-08-10	Wednesday	08:10:00	08:15:00	00:05:00	5	Walk			Other												08:15:00	08:18:00	0.00208333	3
1					Rural					08:18:00	08:30:00	00:12:00	12	Walk			Home visits			Screening	Referral	Health education	TB	Nutrition	Family Planning	Child (1-5 years)	Adult	Elderly - over 60	08:30:00	10:10:00	01:40:00	100
1					Rural					10:10:00	10:18:00	00:08:00	8	Walk			Home visits			Screening	Referral	Health education	TB	Other Chronic	Family Planning	Adult	Elderly - over 60		10:18:00	12:20:00	02:02:00	122
1					Rural					12:20:00	12:25:00	00:05:00	5	Walk			Home visits			Screening	Health education		HIV	TB		Adult			12:25:00	14:30:00	02:05:00	125
1	1				Rural			2016-08-11	Thursday	07:45:00	07:48:00	00:03:00	3	Walk			Other												07:48:00	07:50:00	0.00138889	2
1					Rural					07:50:00	08:05:00	00:15:00	15	Walk			Philamhtwena			Screening	Referral	Health education	Mother & Child	Nutrition	Family Planning	Child (1-5 years)	Adult		08:05:00	15:30:00	07:25:00	445
1	1				Rural			2016-08-12	Friday	07:40:00	07:42:00	00:02:00	2	Walk			Other												07:42:00	07:45:00	0.00208333	3
1					Rural					07:45:00	08:00:00	00:15:00	15	Walk			Philamhtwena			Screening	Referral	Health education	Mother & Child	Nutrition	Family Planning	Child (1-5 years)	Adult		08:00:00	15:00:00	07:00:00	420
1	1				Rural			2016-08-15	Monday	07:45:00	07:50:00	00:05:00	5	Walk			Other												08:15:00	09:00:00	0.03125	45
1					Rural					09:00:00	10:15:00	0.0520833	15	Walk			Home visits			Health education	Screening		Other Chronic			Adult			10:15:00	11:55:00	01:40:00	100
1					Rural					11:55:00	12:00:00	00:05:00	5	Walk			Home visits			Screening	Health education	Child health	Nutrition			Child (1-5 years)	Elderly - over 60		12:00:00	12:45:00	0.03125	45
1					Rural					12:45:00	12:50:00	00:05:00	5							Screening	Health education		HIV	Family Planning		Adult			12:50:00	14:10:00	01:20:00	80
1	1	1	1		Rural		1	2016-07-28	Thursday	07:30:00	07:32:00	00:02:00	2				Other												07:32:00	07:34:00	0.00138889	2
1					Rural					07:34:00	08:52:00	0.0541667	18	Public transport/taxi			Training			Other			Other						08:52:00	12:00:00	03:08:00	188
1					Rural					12:00:00	12:30:00	00:30:00	30	Public transport/taxi			Philamhtwena			Other									12:30:00	15:10:00	02:40:00	160
1	1				Rural			2016-07-29	Friday	07:00:00	07:10:00	00:10:00	10	Walk			Other												07:10:00	07:13:00	0.00208333	3
1					Rural					07:13:00	08:00:00	00:47:00	47	Public transport/taxi			Other												08:00:00	16:00:00	08:00:00	480
1	1				Rural			2016-08-01	Monday	07:30:00	07:32:00	00:02:00	2	Walk			Other												07:32:00	07:35:00	0.00208333	3
1					Rural					07:35:00	08:10:00	00:35:00	35	Public transport/taxi			Home visits			Screening	Health education		Nutrition	Family Planning		Pregnant woman	Adult		08:10:00	10:00:00	01:50:00	110
1					Rural					10:00:00	12:30:00	0.104167	30	Walk			Home visits			Screening	Referral	Health education	Other Chronic	Family Planning		Family			12:30:00	14:00:00	01:30:00	90
1	1				Rural			2016-08-02	Tuesday	07:45:00	07:50:00	00:05:00	5	Walk			Other												07:50:00	08:00:00	0.00694444	10
1					Rural					08:00:00	08:30:00	00:30:00	30	Public transport/taxi			Meeting with supervisor			Other									08:30:00	13:30:00	05:00:00	300
1	1				Rural			2016-08-03	Wednesday	07:10:00	07:12:00	00:02:00	2	Walk			Other												07:12:00	07:15:00	0.00208333	3
1					Rural					07:15:00	08:30:00	0.0520833	15	Public transport/taxi			Home visits			Screening	Home based Care	Child health	Other Chronic	Family Planning		Child (5-18 years)	Elderly - over 60		08:30:00	09:30:00	01:00:00	60
1					Rural					09:30:00	09:35:00	00:05:00	5	Walk			Home visits			Screening	Home based Care	Child health	Other Chronic	Family Planning		Child (5-18 years)	Elderly - over 60		09:35:00	11:30:00	01:55:00	115
1					Rural					11:30:00	11:45:00	00:15:00	15	Walk			Home visits			Screening	Home based Care	Child health	Other Chronic	Family Planning		Child (5-18 years)	Elderly - over 60		11:45:00	14:00:00	02:15:00	135
1	1				Rural			2016-08-05	Friday	07:45:00	07:47:00	00:02:00	2	Walk			Other												07:47:00	07:50:00	0.00208333	3
1					Rural					07:59:00	09:20:00	0.05625	21	Clinic vehichle			Campaigns			Screening	Referral	Health education	Mother & Child	Nutrition	Family Planning	Infant up to 1 year	Child (1-5 years)	Adult	09:20:00	13:10:00	03:50:00	230
1	1				Rural			2016-08-10	Wednesday	07:15:00	07:27:00	00:12:00	12	Walk			Other												07:27:00	07:30:00	0.00208333	3
1					Rural					09:10:00	09:15:00	00:05:00	5	Public transport/taxi			Home visits			Health education	Referral	Child health	Other Chronic	Nutrition		Adult	Child (1-5 years)		09:15:00	11:00:00	01:45:00	105
1					Rural					11:00:00	11:15:00	00:15:00	15	Walk			Home visits			Health education	Referral	Child health	Other Chronic	Nutrition		Adult	Child (1-5 years)		11:15:00	14:10:00	02:55:00	175
1	1				Rural			2016-08-11	Thursday	08:00:00	08:05:00	00:05:00	5	Walk			Philamhtwena			Screening	Health education	Child health	Mother & Child	Nutrition	Family Planning	Infant up to 1 year	Child (1-5 years)		08:05:00	15:30:00	07:25:00	445
1	1				Rural			2016-08-12	Friday	07:15:00	07:27:00	00:12:00	12				Other												07:27:00	07:30:00	0.00208333	3
1					Rural					07:30:00	07:55:00	00:25:00	25	Walk			Home visits			Screening	Referral	Health education	Nutrition	Family Planning		Child (5-18 years)			07:55:00	09:30:00	01:35:00	95
1					Rural					09:30:00	09:58:00	00:28:00	28	Walk			Home visits			Home based Care	Health education	Screening	TB	Family Planning		Child (5-18 years)			09:58:00	12:30:00	02:32:00	152
1					Rural					12:30:00	12:32:00	00:02:00	2	Walk			Home visits			Screening	Referral	Health education	Family Planning	Other Chronic		Child (5-18 years)	Adult		12:32:00	14:00:00	01:28:00	88
1	1				Rural			2016-08-15	Monday	07:45:00	07:47:00	00:02:00	2	Walk			Other												07:47:00	07:50:00	0.00208333	3
1					Rural					07:50:00	08:00:00	00:10:00	10	Public transport/taxi			Meeting with community			With Supervisor			Other						08:00:00	13:30:00	05:30:00	330
1	1	1	1		Rural		2	2016-07-28	Thursday	07:30:00	08:00:00	00:30:00	30	Walk			Philamhtwena			Health education			Mother & Child	Nutrition	Family Planning	Child (1-5 years)	Adult		08:30:00	14:30:00	06:00:00	360
1	1				Rural			2016-07-29	Friday	07:30:00	08:00:00	00:30:00	30	Walk			Home visits			Health education			Other Chronic			Elderly - over 60			08:15:00	10:00:00	01:45:00	105
1					Rural					10:00:00	10:15:00	00:15:00	15	Walk			Home visits			Health education			HIV	TB		Adult			10:15:00	11:30:00	01:15:00	75
1					Rural					11:30:00	11:45:00	00:15:00	15	Walk			Home visits			Health education	Child health		Mother & Child	HIV	TB	Adult			11:45:00	13:00:00	01:15:00	75
1					Rural					13:00:00	13:10:00	00:10:00	10	Walk			Home visits			Health education			HIV	TB		Adult			13:10:00	15:00:00	01:50:00	110
1					Rural					15:00:00	15:15:00	00:15:00	15	Walk			Home visits			Health education			HIV	TB		Adult			15:15:00	16:00:00	0.03125	45
1	1				Rural			2016-08-01	Monday	07:30:00	08:00:00	00:30:00	30	Walk			Philamhtwena			Screening	Health education		Mother & Child	Family Planning	Nutrition	Adult	Child (1-5 years)		08:00:00	15:00:00	07:00:00	420
1	1				Rural			2016-08-02	Tuesday	07:00:00	08:00:00	60	60	Public transport/taxi			Clinic/CHC	Meeting with CCG supervisor		Health education	With Supervisor	Other	TB			Adult			08:30:00	14:30:00	06:00:00	360
1	1				Rural			2016-08-04	Thursday	07:30:00	08:00:00	00:30:00	30	Walk			Home visits	Home visits		Screening	Referral	Home based Care	Mother & Child	Other Chronic	Family Planning	Child (1-5 years)	Adult	Elderly - over 60	08:00:00	09:30:00	01:30:00	90
1					Rural					09:30:00	09:45:00	00:15:00	15	Walk			Home visits	Household screening		Health education	Child health		Mother & Child	HIV	TB	Adult	Family	Child (1-5 years)	09:45:00	11:30:00	01:45:00	105
1					Rural					11:30:00	11:45:00	00:15:00	15	Walk			Home visits	Household screening		Screening	Health education		Mother & Child	Family Planning	Nutrition	Child (1-5 years)	Adult	Elderly - over 60	11:45:00	13:30:00	01:45:00	105
1					Rural					13:30:00	13:55:00	00:25:00	25	Walk			Home visits	Household screening		Health education	Screening	Child health	Mother & Child	Other Chronic	Family Planning	Child (5-18 years)	Adult	Family	13:55:00	15:00:00	01:05:00	65
1					Rural					15:00:00	15:10:00	00:10:00	10	Walk			Home visits	Household screening		Health education	Child health		Mother & Child	Other Chronic	Nutrition	Child (1-5 years)	Adult	Elderly - over 60	15:10:00	16:00:00	0.0347222	50
1	1				Rural			2016-08-05	Friday	07:30:00	07:45:00	00:15:00	15	Walk			Philamhtwena			Health education			Mother & Child	TB	HIV	Child (1-5 years)	Adult	Elderly - over 60	07:45:00	15:00:00	07:15:00	435
1	1				Rural			2016-08-08	Monday	07:30:00	08:00:00	00:30:00	30	Walk			Home visits	Household screening		Screening	Referral	Health education	Mother & Child	Other Chronic	Family Planning	Child (1-5 years)	Adult	Elderly - over 60	08:00:00	09:30:00	01:30:00	90
1					Rural					09:30:00	09:35:00	00:05:00	5	Walk			Home visits	Household screening		Health education	Child health		Mother & Child	TB	HIV	Adult	Family	Child (1-5 years)	09:35:00	11:30:00	01:55:00	115
1					Rural					11:30:00	11:40:00	00:10:00	10	Walk			Home visits	Household screening		Health education	Child health	Screening	Mother & Child	Family Planning	Nutrition	Adult	Family	Child (1-5 years)	11:40:00	13:30:00	01:50:00	110
1					Rural					13:30:00	13:40:00	00:10:00	10	Walk			Home visits	Household screening		Health education	Child health	Screening	Mother & Child	Family Planning	Nutrition	Elderly - over 60	Child (1-5 years)	Adult	13:40:00	14:30:00	0.0347222	50
1					Rural					14:30:00	14:50:00	00:20:00	20	Walk			Home visits	Household screening		Health education	Child health		Mother & Child	Family Planning	Nutrition	Adult	Elderly - over 60	Child (1-5 years)	14:50:00	16:00:00	01:10:00	70
1	1				Rural			2016-08-10	Wednesday	07:30:00	08:00:00	00:30:00	30	Walk			Philamhtwena			Health education	Child health		Mother & Child	Nutrition	Family Planning	Adult	Child (1-5 years)		08:00:00	15:00:00	07:00:00	420
1	1				Rural			2016-08-11	Thursday	07:30:00	07:59:00	00:29:00	29	Walk			Philamhtwena			Screening	Referral	Health education	Mother & Child	Nutrition	Family Planning	Child (1-5 years)	Adult	Community	07:59:00	15:00:00	07:01:00	421
1	1				Rural			2016-08-12	Friday	07:30:00	08:00:00	00:30:00	30	Walk			Home visits	Home visits		Screening	Referral	Health education	Mother & Child	Other Chronic	Nutrition	Child (1-5 years)	Adult	Elderly - over 60	08:00:00	10:00:00	02:00:00	120
1					Rural					10:00:00	10:15:00	00:15:00	15	Walk			Home visits	Home visits		Referral	Screening	Health education	Nutrition	Mother & Child	Other Chronic	Adult	Child (1-5 years)	Elderly - over 60	10:15:00	12:00:00	01:45:00	105
1					Rural					12:00:00	12:05:00	00:05:00	5	Walk			Home visits	Home visits		Screening	Health education	With Supervisor	Mother & Child	Other Chronic	Nutrition	Elderly - over 60	Family	Child (1-5 years)	12:05:00	13:30:00	01:25:00	85
1					Rural					13:30:00	13:40:00	00:10:00	10	Walk			Home visits	Home visits		Bring medicine to patient	Referral	Health education	Other Chronic	Mother & Child	Family Planning	Elderly - over 60	Adult	Child (1-5 years)	13:40:00	15:00:00	01:20:00	80
1					Rural					15:00:00	15:15:00	00:15:00	15	Walk			Home visits	Home visits		Referral	Health education	Child health	Nutrition	Mother & Child	Other Chronic	Family	Adult	Elderly - over 60	15:15:00	15:30:00	0.0104167	15
1	1				Rural			2016-08-15	Monday	07:30:00	07:59:00	00:29:00	29	Walk			Philamhtwena			Health education			Mother & Child	Nutrition	Family Planning	Adult	Child (1-5 years)		07:59:00	15:00:00	07:01:00	421
1	1	1	1		Peri-urban		14	2016-08-01	Monday	07:15:00	08:00:00	00:45:00	45	Walk			Philamhtwena			Child health			Nutrition			Child (1-5 years)			08:00:00	15:30:00	07:30:00	450
1	1				Peri-urban			2016-08-02	Tuesday	07:15:00	08:00:00	00:45:00	45	Walk			Philamhtwena			Child health			Nutrition			Child (1-5 years)			08:00:00	15:30:00	07:30:00	450
1	1				Peri-urban			2016-08-04	Thursday	07:15:00	08:00:00	00:45:00	45	Walk			Philamhtwena			Child health			Nutrition			Child (1-5 years)			08:00:00	15:30:00	07:30:00	450
1	1				Peri-urban			2016-08-05	Friday	07:15:00	08:00:00	00:45:00	45	Walk			Philamhtwena			Child health			Nutrition			Child (1-5 years)			08:00:00	15:30:00	07:30:00	450
1	1				Peri-urban			2016-08-08	Monday	07:30:00	08:00:00	00:30:00	30	Walk			Clinic/CHC			Referral			Other Chronic			Development workers			08:00:00	09:00:00	01:00:00	60
1					Peri-urban					09:00:00	09:20:00	00:20:00	20	Walk			Clinic/CHC			Collect medicine			Other Chronic			Elderly - over 60			09:20:00	10:00:00	0.0277778	40
1					Peri-urban					10:00:00	10:20:00	00:20:00	20	Walk			Clinic/CHC			Collect medicine			Other Chronic			Elderly - over 60			10:20:00	10:50:00	0.0208333	30
1					Peri-urban					10:50:00	11:30:00	00:40:00	40	Walk			Clinic/CHC			Collect medicine			Other Chronic			Elderly - over 60			11:30:00	12:05:00	0.0243056	35
1					Peri-urban					12:05:00	13:00:00	00:55:00	55	Walk			Clinic/CHC			Collect medicine			Other Chronic			Elderly - over 60			13:00:00	13:50:00	0.0347222	50
1					Peri-urban					13:50:00	14:00:00	00:10:00	10	Walk			Clinic/CHC			Collect medicine			Other Chronic			Elderly - over 60			14:00:00	14:55:00	0.0381944	55
1	1	1	1		Rural		1	2016-07-28	Thursday	07:00:00	07:30:00	00:30:00	30	Walk			Clinic/CHC			Screening	Health education		TB			Adult			07:30:00	08:30:00	01:00:00	60
1					Rural					08:30:00	09:00:00	00:30:00	30	Walk			Meeting other			Other						Development workers			09:00:00	10:30:00	01:30:00	90
1					Rural					10:30:00	10:35:00	00:05:00	5				Home visits			Bring medicine to patient			Other Chronic			Elderly - over 60			10:35:00	11:45:00	01:10:00	70
1					Rural					11:45:00	11:50:00	00:05:00	5	Walk			Home visits			Screening	Tracing defaulters		Other Chronic			Adult			11:50:00	12:45:00	0.0381944	55
1					Rural					12:45:00	12:50:00	00:05:00	5	Walk			Home visits			Home based Care	Health education		TB			Child (1-5 years)			12:50:00	13:30:00	0.0277778	40
1					Rural					13:30:00	13:35:00	00:05:00	5	Walk			Break (including lunch or tea)												13:35:00	14:15:00	0.0277778	40
1					Rural					14:15:00	14:20:00	00:05:00	5	Walk			Home visits			Health education	Screening		TB			Adult			14:20:00	15:30:00	01:10:00	70
1	1				Rural			2016-07-29	Friday	07:00:00	07:30:00	00:30:00	30	Walk			Philamhtwena			Health education	Child health		Mother & Child	Nutrition		Child (1-5 years)			07:30:00	15:30:00	08:00:00	480
1	1				Rural			2016-08-01	Monday	07:00:00	07:30:00	00:30:00	30	Walk			Philamhtwena			Health education	Child health		Mother & Child	Nutrition		Child (1-5 years)			07:30:00	15:30:00	08:00:00	480
1	1				Rural			2016-08-02	Tuesday	07:00:00	07:30:00	00:30:00	30	Walk			Philamhtwena			Health education	Child health		Mother & Child	Nutrition		Child (1-5 years)			07:30:00	15:30:00	08:00:00	480
1	1				Rural			2016-08-04	Thursday	07:00:00	07:30:00	00:30:00	30	Walk			Campaigns			DOTS			TB			Adult			07:30:00	08:30:00	01:00:00	60
1					Rural					08:30:00	09:00:00	00:30:00	30	Walk			Meeting other			Other			Mother & Child			Development workers			09:00:00	15:30:00	06:30:00	390
1	1				Rural			2016-08-05	Friday	07:00:00	07:30:00	00:30:00	30	Walk			Philamhtwena			Health education	Child health		Mother & Child			Child (1-5 years)			07:30:00	15:30:00	08:00:00	480
1	1				Rural			2016-08-08	Monday	07:00:00	07:30:00	00:30:00	30	Walk			Clinic/CHC			Screening			TB			Adult			07:30:00	07:45:00	0.0104167	15
1					Rural					07:45:00	07:50:00	00:05:00	5	Walk			Clinic/CHC			Screening			TB			Adult			07:50:00	08:00:00	0.00694444	10
1					Rural					08:00:00	08:10:00	00:10:00	10	Walk			Home visits			Health education	Child health		Mother & Child			Elderly - over 60			08:10:00	09:00:00	0.0347222	50
1					Rural					09:00:00	09:15:00	00:15:00	15	Walk			Home visits			Health education	Child health		Mother & Child			Elderly - over 60			09:15:00	10:00:00	0.03125	45
1					Rural					10:00:00	10:05:00	00:05:00	5	Walk			Home visits			Screening	Tracing defaulters		TB			Child (5-18 years)			10:05:00	11:00:00	0.0381944	55
1					Rural					11:00:00	11:05:00	00:05:00	5	Walk			Home visits			Screening	Tracing defaulters		TB			Child (5-18 years)			11:05:00	12:00:00	0.0381944	55
1					Rural					12:00:00	12:05:00	00:05:00	5	Walk			Break (including lunch or tea)			Other									12:05:00	12:45:00	0.0277778	40
1					Rural					12:45:00	12:50:00	00:05:00	5	Walk			Home visits			Tracing defaulters	Referral	Home based Care	Other Chronic			Adult			12:50:00	13:45:00	0.0381944	55
1					Rural					13:45:00	13:50:00	00:05:00	5	Walk			Home visits			Child health	Tracing defaulters		HIV	Nutrition		Child (1-5 years)	Adult		13:50:00	14:00:00	0.00694444	10
1					Rural					14:00:00	14:10:00	00:10:00	10	Walk			Home visits			Bring medicine to patient			Other Chronic			Adult			14:10:00	15:30:00	01:20:00	80
1	1				Rural			2016-08-10	Wednesday	07:00:00	07:30:00	00:30:00	30	Walk			War room			Referral	Health education		Mother & Child			Community			07:30:00	15:30:00	08:00:00	480
1	1				Rural			2016-08-11	Thursday	07:00:00	07:30:00	00:30:00	30	Walk			Clinic/CHC			Screening			TB			Adult			07:30:00	08:30:00	01:00:00	60
1					Rural					08:30:00	08:35:00	00:05:00	5	Walk			Clinic/CHC			Health education	Collect medicine		HIV	Other Chronic		Community			08:35:00	09:30:00	0.0381944	55
1					Rural					09:30:00	09:35:00	00:05:00	5	Walk			Campaigns			Screening			TB			Adult			09:35:00	10:30:00	0.0381944	55
1					Rural					10:30:00	10:35:00	00:05:00	5	Walk			Clinic/CHC			Screening			TB			Adult			10:35:00	12:30:00	01:55:00	115
1					Rural					12:30:00	12:35:00	00:05:00	5	Walk			Break (including lunch or tea)												12:35:00	13:15:00	0.0277778	40
1					Rural					13:15:00	13:30:00	00:15:00	15	Walk			Home visits			Health education	Child health		Mother & Child			Community			13:30:00	14:00:00	0.0208333	30
1					Rural					14:00:00	14:15:00	00:15:00	15	Walk			Home visits			Tracing defaulters	Health education		HIV			Adult			14:15:00	15:30:00	01:15:00	75
1	1				Rural			2016-08-12	Friday	07:00:00	07:30:00	00:30:00	30	Walk			Home visits			Bring medicine to patient			HIV			Pregnant woman			07:30:00	08:15:00	0.03125	45
1					Rural					08:15:00	08:20:00	00:05:00	5	Walk			Home visits			Bring medicine to patient			HIV			Pregnant woman			08:20:00	09:00:00	0.0277778	40
1					Rural					09:00:00	09:15:00	00:15:00	15	Walk			Home visits			Bring medicine to patient			Other Chronic			Elderly - over 60			09:15:00	10:00:00	0.03125	45
1					Rural					10:00:00	10:10:00	00:10:00	10	Walk			Home visits			Bring medicine to patient	Health education		Other Chronic			Elderly - over 60			10:10:00	11:00:00	0.0347222	50
1					Rural					11:00:00	11:15:00	00:15:00	15	Walk			Home visits			Bring medicine to patient	Health education	Home based Care	Other Chronic			Elderly - over 60			11:15:00	11:30:00	0.0104167	15
1					Rural					11:30:00	11:32:00	00:02:00	2	Walk			Break (including lunch or tea)												11:32:00	12:00:00	0.0194444	28
1					Rural					12:00:00	12:05:00	00:05:00	5	Walk			Home visits			Bring medicine to patient			Other Chronic			Elderly - over 60			12:05:00	13:00:00	0.0381944	55
1					Rural					13:00:00	13:10:00	00:10:00	10	Walk			Home visits			Tracing defaulters	Health education								13:10:00	14:00:00	0.0347222	50
1					Rural					14:00:00	14:15:00	00:15:00	15	Walk						Health education	Referral		TB			Adult			14:15:00	15:30:00	01:15:00	75
1	1	1			Peri-urban		9	2016-07-28	Thursday	07:00:00	08:30:00	0.0625	30	Walk			Clinic/CHC			With Supervisor			Other						08:30:00	09:00:00	0.0208333	30
1					Peri-urban					09:00:00	09:30:00	00:30:00	30	Walk			Training			Other			Other			Development workers			09:30:00	10:30:00	01:00:00	60
1					Peri-urban					10:30:00	10:30:00	00:00:00	0				Philamhtwena			Health education	Child health	Referral	Other			Child (1-5 years)			10:30:00	16:00:00	05:30:00	330
1	1				Peri-urban			2016-07-29	Friday	08:30:00	10:00:00	0.0625	30	Walk			Philamhtwena			Other			TB			Adult			10:00:00	16:00:00	06:00:00	360
1	1				Peri-urban			2016-08-01	Monday	07:00:00	07:30:00	00:30:00	30	Walk			Clinic/CHC			Other			Other						07:30:00	09:30:00	02:00:00	120
1					Peri-urban					09:30:00	10:00:00	00:30:00	30	Walk			Philamhtwena			Referral	Health education	Child health	Other			Community			10:00:00	16:00:00	06:00:00	360
1	1				Peri-urban			2016-08-02	Tuesday	07:00:00	07:30:00	00:30:00	30	Walk			Clinic/CHC			Other			Other						07:30:00	09:30:00	02:00:00	120
1					Peri-urban					09:30:00	10:00:00	00:30:00	30	Walk			Philamhtwena			Referral	Health education	Child health	Other			Community			10:00:00	16:00:00	06:00:00	360
1	1				Peri-urban			2016-08-04	Thursday	07:00:00	07:30:00	00:30:00	30	Walk			Clinic/CHC			Other			Other						07:30:00	09:30:00	02:00:00	120
1					Peri-urban					09:30:00	10:00:00	00:30:00	30	Walk			Philamhtwena			Referral	Health education	Child health	Other			Community			10:00:00	16:00:00	06:00:00	360
1	1				Peri-urban			2016-08-05	Friday	07:00:00	07:30:00	00:30:00	30	Walk			Clinic/CHC			Other			Other						07:30:00	09:30:00	02:00:00	120
1					Peri-urban					09:30:00	10:00:00	00:30:00	30	Walk			Philamhtwena			Referral	Health education	Child health	Other			Community			10:00:00	16:00:00	06:00:00	360
1	1				Peri-urban			2016-08-08	Monday	07:00:00	07:30:00	00:30:00	30	Walk			Clinic/CHC			Other			Other						07:30:00	09:30:00	02:00:00	120
1					Peri-urban					09:30:00	10:30:00	60	60	Walk			Home visits			Referral			HIV			Adult			10:30:00	11:30:00	01:00:00	60
1					Peri-urban					11:30:00	12:00:00	00:30:00	30	Walk			War room			Other			Other						12:00:00	15:30:00	03:30:00	210
1	1				Peri-urban			2016-08-09	Tuesday	07:00:00	07:30:00	00:30:00	30	Walk			Clinic/CHC			Other			Other						07:30:00	09:30:00	02:00:00	120
1					Peri-urban					09:30:00	10:30:00	60	60	Walk			Home visits			Child health			Mother & Child			Post-Natal (birth to 6 weeks)			10:30:00	12:00:00	01:30:00	90
1					Peri-urban					12:00:00	12:15:00	00:15:00	15	Walk			Home visits			Home based Care			Other			Adult			12:15:00	12:30:00	0.0104167	15
1	1				Peri-urban			2016-08-10	Wednesday	07:00:00	07:45:00	00:45:00	45	Walk			Other			Other			Other						07:45:00	08:00:00	0.0104167	15
1	1	1	1		Rural		22	2016-07-26	Tuesday	08:00:00	09:00:00	60	60	Public transport/taxi			Clinic/CHC			Health education			Other			Community			09:00:00	10:45:00	01:45:00	105
1	1				Rural			2016-07-27	Wednesday	07:30:00	09:50:00	0.0972222	20	Public transport/taxi			Clinic/CHC	Campaigns		Health education			Other			Development workers			09:50:00	16:00:00	06:10:00	370
1	1				Rural			2016-07-28	Thursday	08:01:00	08:15:00	00:14:00	14	Walk			Home visits			Screening			TB			Adult			08:15:00	08:59:00	0.0305556	44
1					Rural					08:59:00	09:30:00	00:31:00	31	Walk			Other			Health education	Child health		Mother & Child	Nutrition	Family Planning	Infant up to 1 year			09:30:00	10:40:00	01:10:00	70
1					Rural					10:40:00	11:00:00	00:20:00	20	Walk			Other			Child health			Mother & Child	Family Planning		Infant up to 1 year	Family		11:00:00	12:45:00	01:45:00	105
1	1				Rural			2016-07-29	Friday	07:50:00	09:00:00	0.0486111	10	Public transport/taxi			Clinic/CHC			Health education			Other			Development workers			09:00:00	12:00:00	03:00:00	180
1	1				Rural			2016-08-01	Monday	07:30:00	08:59:00	0.0618056	29	Public transport/taxi			Clinic/CHC			Collect medicine			Other			Development workers			08:59:00	14:00:00	05:01:00	301
1	1				Rural			2016-08-02	Tuesday	08:00:00	08:39:00	00:39:00	39	Walk			Home visits			Referral	Child health		Mother & Child	HIV		Child (1-5 years)			08:39:00	09:01:00	0.0152778	22
1					Rural					09:01:00	09:30:00	00:29:00	29	Walk			Other			Health education			Other Chronic			Adult			09:30:00	10:03:00	0.0229167	33
1					Rural					10:03:00	10:40:00	00:37:00	37	Walk			Home visits			Child health			Mother & Child			Infant up to 1 year			10:40:00	16:00:00	05:20:00	320
1	1				Rural			2016-08-03	Wednesday	08:00:00	12:00:00	240	240	Walk			Home visits			Child health			Nutrition			Infant up to 1 year			12:00:00	13:02:00	01:02:00	62
1					Rural					13:02:00	13:30:00	00:28:00	28	Walk			Home visits			Screening			Family Planning			Family			13:30:00	14:00:00	0.0208333	30
1	1				Rural			2016-08-04	Thursday	08:30:00	09:00:00	00:30:00	30	Walk			Home visits			Referral			Other Chronic			Adult			09:00:00	10:05:00	01:05:00	65
1					Rural					10:05:00	10:40:00	00:35:00	35	Walk			Other			Child health			Mother & Child	Family Planning		Infant up to 1 year			10:40:00	11:02:00	0.0152778	22
1					Rural					11:02:00	11:30:00	00:28:00	28	Walk			Home visits			Health education			HIV			Family			11:30:00	12:59:00	01:29:00	89
1	1				Rural			2016-08-05	Friday	08:00:00	11:00:00	180	180	Walk			Home visits			Screening			TB			Adult			11:00:00	11:30:00	0.0208333	30
1					Rural					11:30:00	12:00:00	00:30:00	30	Walk			Home visits			Bring medicine to patient			Family Planning			Adult			12:00:00	15:00:00	03:00:00	180
1					Rural					15:00:00	15:15:00	00:15:00	15	Walk			Other			Health education			Family Planning			Adult			15:15:00	15:59:00	0.0305556	44
1	1				Rural			2016-08-08	Monday	08:00:00	08:40:00	00:40:00	40	Walk			Home visits			Health education			Mother & Child			Post-Natal (birth to 6 weeks)			08:40:00	09:02:00	0.0152778	22
1					Rural					09:02:00	09:41:00	00:39:00	39	Walk			Other			Health education			Mother & Child	Family Planning		Family			09:41:00	10:00:00	0.0131944	19
1	1				Rural			2016-08-10	Wednesday	07:30:00	08:30:00	60	60	Public transport/taxi			Philamhtwena			Child health	Other		Mother & Child			Infant up to 1 year			08:30:00	16:00:00	07:30:00	450
1	1	1	1		Rural		4	2016-07-26	Tuesday	08:00:00	09:20:00	0.0555556	20	Walk			Training			Other			Other			Development workers			09:20:00	10:45:00	01:25:00	85
1			1		Rural					10:45:00	11:30:00	00:45:00	45	Walk			Home visits			Screening			Other Chronic			Adult			11:30:00	12:15:00	0.03125	45
1					Rural					12:15:00	12:45:00	00:30:00	30	Walk			Home visits			Tracing defaulters			TB			Family			12:45:00	14:10:00	01:25:00	85
1					Rural					14:10:00	14:40:00	00:30:00	30	Walk			Other			Other			Other			Community			14:40:00	15:55:00	01:15:00	75
1	1				Rural			2016-07-27	Wednesday	06:00:00	09:20:00	0.138889	20	Public transport/taxi			Meeting other			Other			Nutrition			Community			09:20:00	15:20:00	06:00:00	360
1	1				Rural			2016-07-28	Thursday	08:00:00	08:15:00	00:15:00	15	Walk			Home visits			Health education			Family Planning			Pregnant woman			08:40:00	09:45:00	01:05:00	65
1					Rural					09:45:00	09:55:00	00:10:00	10	Walk			Clinic/CHC			Child health			Nutrition			Child (1-5 years)			09:55:00	10:55:00	01:00:00	60
1					Rural					10:55:00	11:40:00	00:45:00	45	Walk			Support Groups			Other			Nutrition			Child (5-18 years)			11:40:00	15:40:00	04:00:00	240
1	1				Rural			2016-07-29	Friday	08:30:00	09:40:00	0.0486111	10	Walk			Meeting other			With Supervisor			Other			Development workers			09:40:00	11:30:00	01:50:00	110
1					Rural					11:30:00	12:15:00	00:45:00	45	Walk			Home visits			Tracing defaulters			TB			Adult			12:15:00	14:45:00	02:30:00	150
1					Rural					14:45:00	14:55:00	00:10:00	10	Walk			Home visits			Home based Care			Other Chronic			Elderly - over 60			14:55:00	15:55:00	01:00:00	60
1	1				Rural			2016-08-01	Monday	08:30:00	08:40:00	00:10:00	10	Walk			Philamhtwena			Health education			Mother & Child			Child (1-5 years)			08:40:00	16:00:00	07:20:00	440
1	1				Rural			2016-08-02	Tuesday	08:00:00	08:20:00	00:20:00	20	Walk			Home visits			Bring medicine to patient			TB			Adult			08:20:00	09:15:00	0.0381944	55
1					Rural					09:15:00	09:30:00	00:15:00	15	Walk			Home visits			Screening			Other Chronic			Pregnant woman			09:30:00	10:30:00	01:00:00	60
1					Rural					10:30:00	10:40:00	00:10:00	10	Walk			Home visits			Home based Care			HIV			Child (5-18 years)			10:40:00	11:40:00	01:00:00	60
1	1				Rural			2016-08-04	Thursday	08:10:00	08:30:00	00:20:00	20	Walk			Creche, ECD institutions			Health education			Nutrition			Child (1-5 years)			08:30:00	10:55:00	02:25:00	145
1					Rural					10:55:00	11:15:00	00:20:00	20	Walk			Meeting with community			Health education			Other Chronic			Community			11:15:00	12:30:00	01:15:00	75
1					Rural					12:30:00	13:00:00	00:30:00	30	Walk			Home visits			Child health			Nutrition			Child (1-5 years)			13:00:00	14:15:00	01:15:00	75
1					Rural					14:15:00	14:30:00	00:15:00	15	Walk			Meeting other			Health education			HIV			Elderly - over 60			14:30:00	15:55:00	01:25:00	85
1	1				Rural			2016-08-05	Friday	08:00:00	08:30:00	00:30:00	30	Walk			Philamhtwena			Child health			Nutrition			Child (1-5 years)			08:30:00	16:00:00	07:30:00	450
1	1				Rural			2016-08-08	Monday	08:15:00	08:30:00	00:15:00	15	Walk			Home visits			Tracing defaulters			TB			Adult			08:30:00	09:12:00	0.0291667	42
1					Rural					09:12:00	09:40:00	00:28:00	28	Walk			Home visits			Screening			Family Planning			Pregnant woman			09:40:00	10:55:00	01:15:00	75
1					Rural					10:55:00	11:30:00	00:35:00	35	Walk			Home visits			Screening			Other			Pregnant woman			11:30:00	15:40:00	04:10:00	250
1	1				Rural			2016-08-10	Wednesday	08:00:00	08:20:00	00:20:00	20	Walk			Clinic/CHC			Tracing defaulters			TB			Family			08:20:00	08:55:00	0.0243056	35
1					Rural					08:55:00	09:30:00	00:35:00	35	Walk			Meeting other			Health education			Other Chronic			Elderly - over 60			09:30:00	10:30:00	01:00:00	60
1					Rural					10:30:00	11:15:00	00:45:00	45	Walk			Home visits			Screening			Family Planning			Pregnant woman			11:15:00	12:20:00	01:05:00	65
1					Rural					12:20:00	13:00:00	00:40:00	40	Walk			Home visits			Home based Care			Mother & Child			Child (1-5 years)			13:00:00	15:55:00	02:55:00	178
1	1	1	1		Rural		15	2016-07-26	Tuesday	08:00:00	08:20:00	00:20:00	20	Walk			Clinic/CHC			Screening			TB			Post-Natal (birth to 6 weeks)			08:20:00	09:15:00	0.0381944	55
1					Rural					09:15:00	11:00:00	0.0729167	45	Public transport/taxi			Training			Home based Care			HIV			Pregnant woman			11:00:00	12:00:00	01:00:00	60
1	1				Rural			2016-07-27	Wednesday	07:30:00	08:00:00	00:30:00	30	Public transport/taxi			Training			Other			Family Planning			Adult			08:00:00	08:30:00	0.0208333	30
1					Rural					08:30:00	09:00:00	00:30:00	30	Walk			Campaigns			Health education			Family Planning			Adult			09:00:00	09:40:00	0.0277778	40
1					Rural					09:40:00	11:00:00	0.0555556	20	Public transport/taxi			Training			Home based Care			HIV			Pregnant woman			11:00:00	13:15:00	02:15:00	135
1	1				Rural			2016-07-28	Thursday	08:00:00	08:30:00	00:30:00	30	Walk			Philamhtwena			Collect medicine			Mother & Child			Family			08:30:00	16:00:00	07:30:00	450
1	1				Rural			2016-07-29	Friday	08:00:00	08:59:00	00:59:00	59	Public transport/taxi			Training			With Supervisor			Mother & Child			Development workers			08:59:00	12:00:00	03:01:00	181
1					Rural					12:00:00	13:30:00	0.0625	30	Walk			Break (including lunch or tea)			Home based Care			TB			Family			13:30:00	16:00:00	02:30:00	150
1	1				Rural			2016-08-01	Monday	08:00:00	08:15:00	00:15:00	15	Public transport/taxi			Philamhtwena			Collect medicine			Mother & Child			Family			08:15:00	16:00:00	07:45:00	465
1	1				Rural			2016-08-02	Tuesday	08:00:00	08:40:00	00:40:00	40	Public transport/taxi			Clinic/CHC			Screening			HIV			Adult			08:40:00	12:00:00	03:20:00	200
1					Rural					12:00:00	13:00:00	60	60	Walk			Home visits			Health education			TB			Community			13:00:00	16:00:00	03:00:00	180
1	1				Rural			2016-08-03	Wednesday	08:00:00	08:30:00	00:30:00	30	Walk			Break (including lunch or tea)			Child health			Nutrition			Child (1-5 years)			08:30:00	11:00:00	02:30:00	150
1					Rural					11:00:00	12:30:00	0.0625	30	Walk			Creche, ECD institutions			Health education			Mother & Child			Infant up to 1 year			12:30:00	13:30:00	01:00:00	60
1					Rural					13:30:00	14:30:00	60	60	Walk			Home visits			Child health			Family Planning			Child (5-18 years)			14:30:00	16:00:00	01:30:00	90
1	1				Rural			2016-08-04	Thursday	08:00:00	08:30:00	00:30:00	30	Walk			Creche, ECD institutions			Child health			Family Planning			Child (1-5 years)			08:30:00	10:30:00	02:00:00	120
1					Rural					10:30:00	12:00:00	0.0625	30	Walk			Break (including lunch or tea)			Health education			Other			Elderly - over 60			12:00:00	13:30:00	01:30:00	90
1					Rural					13:30:00	14:30:00	60	60	Walk			Home visits			Bring medicine to patient			HIV			Child (5-18 years)			14:30:00	16:00:00	01:30:00	90
1	1				Rural			2016-08-05	Friday	08:00:00	08:30:00	00:30:00	30	Walk			Philamhtwena			Collect medicine			Mother & Child			Family			08:30:00	16:00:00	07:30:00	450
1	1				Rural			2016-08-08	Monday	08:16:00	08:55:00	00:39:00	39	Walk			Home visits			Health education			Family Planning			Child (5-18 years)			08:55:00	10:11:00	01:16:00	76
1					Rural					10:11:00	11:45:00	0.0652778	34	Walk			Home visits			Health education			Nutrition			Child (1-5 years)			11:45:00	12:40:00	0.0381944	55
1					Rural					12:40:00	14:30:00	0.0763889	50	Walk			Home visits			Child health			Nutrition			Child (1-5 years)			14:30:00	16:00:00	01:30:00	90
1	1				Rural			2016-08-10	Wednesday	08:25:00	10:15:00	0.0763889	50	Walk			Philamhtwena			Child health			Mother & Child			Child (1-5 years)			10:15:00	16:00:00	05:45:00	345
1	1	1	1		Rural		23	2016-07-26	Tuesday	07:15:00	08:45:00	0.0625	30	Walk			Training			Other			Other			Development workers			08:45:00	10:45:00	02:00:00	120
1	1	1	1		Rural		23	2016-07-27	Wednesday	06:30:00	07:30:00	60	60	Public transport/taxi			Campaigns			Health education			Other			Community			07:30:00	15:45:00	08:15:00	495
1	1	1	1		Rural		23	2016-07-28	Thursday	07:30:00	08:00:00	00:30:00	30	Walk			Home visits			Health education			Other			Adult			08:00:00	09:00:00	01:00:00	60
1					Rural					09:00:00	09:15:00	00:15:00	15	Walk			Other			Other			Family Planning			Adult			09:15:00	10:00:00	0.03125	45
1					Rural					10:00:00	10:15:00	00:15:00	15	Walk			Home visits			Screening			Other Chronic			Child (1-5 years)			10:15:00	11:45:00	01:30:00	90
1					Rural					11:45:00	12:30:00	00:45:00	45	Walk			Home visits			Health education			Other			Adult			12:30:00	13:40:00	01:10:00	70
1					Rural					13:40:00	14:25:00	00:45:00	45	Walk			Home visits			Other			HIV			Family			14:25:00	15:45:00	01:20:00	80
1	1	1	1		Rural		23	2016-07-29	Friday	07:55:00	08:40:00	00:45:00	45	Walk			Other institutions			Other			Other			Development workers			08:40:00	12:00:00	03:20:00	200
1	1	1			Rural		23	2016-08-01	Monday	07:55:00	08:00:00	00:05:00	5	Walk			Home visits			Health education			HIV			Adult			08:00:00	08:30:00	0.0208333	30
1					Rural					08:30:00	09:00:00	00:30:00	30	Walk			Home visits			Screening			Other Chronic			Family			09:00:00	10:15:00	01:15:00	75
1					Rural					10:15:00	10:55:00	00:40:00	40	Walk			Other			Other			Family Planning			Adult			10:55:00	12:00:00	01:05:00	65
1					Rural					12:00:00	12:15:00	00:15:00	15	Walk			Home visits			Other			Family Planning			Adult			12:15:00	13:15:00	01:00:00	60
1					Rural					13:15:00	14:00:00	00:45:00	45	Walk			Home visits			Child health			Other Chronic			Adult			14:00:00	14:30:00	0.0208333	30
1	1				Rural			2016-08-02	Tuesday	08:05:00	08:40:00	00:35:00	35	Walk			Home visits			Other			Other Chronic			Adult			08:40:00	09:30:00	0.0347222	50
1					Rural					09:30:00	09:46:00	00:16:00	16	Walk			Home visits			Other			Other			Adult			09:46:00	10:00:00	0.00972222	14
1					Rural					10:00:00	10:30:00	00:30:00	30	Walk			Other			Health education			TB			Adult			10:30:00	11:30:00	01:00:00	60
1					Rural					11:30:00	12:30:00	60	60	Walk			Home visits			Other			Other			Adult			12:30:00	13:00:00	0.0208333	30
1					Rural					13:00:00	14:00:00	60	60	Walk			Other			Other			HIV			Family			14:00:00	14:30:00	0.0208333	30
1					Rural					14:30:00	15:00:00	00:30:00	30	Walk			Home visits			Screening			TB			Family			15:00:00	15:30:00	0.0208333	30
1	1				Rural			2016-08-04	Thursday	08:00:00	08:30:00	00:30:00	30	Walk			Home visits			Referral			Mother & Child			Post-Natal (birth to 6 weeks)			08:30:00	09:45:00	01:15:00	75
1					Rural					09:45:00	10:15:00	00:30:00	30	Walk			Home visits			Screening			TB			Adult			10:15:00	10:45:00	0.0208333	30
1					Rural					10:45:00	11:25:00	00:40:00	40	Walk			Home visits			Other			Other Chronic			Adult			11:25:00	11:53:00	0.0194444	28
1					Rural					11:53:00	12:09:00	00:16:00	16	Walk			Other			Other			Other Chronic			Family			12:09:00	12:54:00	0.03125	45
1					Rural					12:54:00	13:00:00	00:06:00	6	Walk			Home visits			Child health			Mother & Child			Infant up to 1 year			13:00:00	13:30:00	0.0208333	30
1					Rural					13:30:00	14:00:00	00:30:00	30	Walk			Home visits			Screening			Other Chronic			Child (1-5 years)			14:00:00	15:00:00	01:00:00	60
1	1	1	1		Rural		23	2016-08-05	Friday	08:00:00	08:30:00	00:30:00	30	Walk			Clinic/CHC			Health education			Other			Community			08:30:00	13:30:00	05:00:00	300
1					Rural					13:30:00	13:35:00	00:05:00	5	Walk			Home visits			Health education			Other Chronic			Adult			13:35:00	15:00:00	01:25:00	85
1	1	1			Rural		23	2016-08-08	Monday	07:00:00	07:30:00	00:30:00	30	Walk			Support Groups			Other			Other Chronic			Family			07:30:00	09:00:00	01:30:00	90
1					Rural					09:00:00	09:30:00	00:30:00	30	Walk			Other			Other			Family Planning			Adult			09:30:00	10:30:00	01:00:00	60
1					Rural					10:30:00	11:00:00	00:30:00	30	Walk			Home visits			Health education			Other			Adult			11:00:00	12:00:00	01:00:00	60
1					Rural					12:00:00	12:30:00	00:30:00	30	Walk			Home visits			Health education			Mother & Child			Post-Natal (birth to 6 weeks)			12:30:00	13:30:00	01:00:00	60
1					Rural					13:30:00	15:00:00	0.0625	30	Walk			Home visits			Screening			Other Chronic			Child (1-5 years)			15:00:00	15:30:00	0.0208333	30
1	1				Rural			2016-08-10	Wednesday	06:45:00	08:00:00	0.0520833	15	Walk			Home visits			Other			Other Chronic			Adult			08:00:00	08:30:00	0.0208333	30
1					Rural					08:30:00	09:15:00	00:45:00	45	Walk			Home visits			Health education			TB			Adult			09:15:00	10:15:00	01:00:00	60
1					Rural					10:15:00	11:04:00	00:49:00	49	Walk			Home visits			Screening						Infant up to 1 year	Child (1-5 years)		11:04:00	11:56:00	0.0361111	52
1					Rural					11:56:00	12:45:00	00:49:00	49	Walk			Home visits			Other			Family Planning			Adult			12:45:00	13:05:00	0.0138889	20
1					Rural					13:05:00	13:55:00	00:50:00	50	Walk			Home visits			Health education			Other Chronic			Family			13:55:00	14:40:00	0.03125	45
1	1	1	1		Rural		1	2016-07-26	Tuesday	09:15:00	10:45:00	0.0625	30	Public transport/taxi			Clinic/CHC			Health education			Other			Development workers			10:45:00	12:30:00	01:45:00	105
1			1		Rural					12:30:00	13:30:00	60	60	Walk			Home visits			Child health			Mother & Child			Infant up to 1 year			13:30:00	14:30:00	01:00:00	60
1	1				Rural			2016-07-27	Wednesday	07:30:00	10:00:00	0.104167	30	Public transport/taxi			Campaigns			Bring medicine to patient			Other Chronic			Community			10:00:00	15:00:00	05:00:00	300
1	1				Rural			2016-07-28	Thursday	08:00:00	08:30:00	00:30:00	30	Walk			Home visits			Health education			Nutrition			Infant up to 1 year			08:30:00	09:30:00	01:00:00	60
1					Rural					09:30:00	09:40:00	00:10:00	10	Walk			Home visits			Health education			HIV			Adult			09:40:00	10:50:00	01:10:00	70
1					Rural					10:50:00	11:05:00	00:15:00	15	Walk			Home visits			Health education			TB			Family			11:05:00	11:20:00	0.0104167	15
1					Rural					11:20:00	11:37:00	00:17:00	17	Walk			Home visits			Health education			TB			Family			11:37:00	12:47:00	01:10:00	70
1					Rural					12:47:00	13:10:00	00:23:00	23	Walk			Meeting other			Other			Family Planning			Community			13:10:00	13:49:00	0.0270833	39
1	1				Rural			2016-07-29	Friday	07:30:00	08:30:00	60	60	Public transport/taxi			Training			Health education			Other			Development workers			08:30:00	11:00:00	02:30:00	150
1					Rural					12:44:00	12:56:00	00:12:00	12	Walk			Home visits			Screening			Family Planning			Adult			12:56:00	14:57:00	02:01:00	121
1	1				Rural			2016-08-01	Monday	08:00:00	08:45:00	00:45:00	45	Walk			Home visits			Health education			TB			Family			08:45:00	09:35:00	0.0347222	50
1					Rural					09:35:00	09:37:00	00:02:00	2	Walk			Home visits			Health education			TB			Family			09:37:00	10:15:00	0.0263889	38
1					Rural					10:15:00	10:25:00	00:10:00	10	Walk			Home visits			Health education			TB			Family			10:25:00	11:30:00	01:05:00	65
1					Rural					11:30:00	12:55:00	0.0590278	25	Walk			Campaigns			Other			Family Planning			Community			12:55:00	15:40:00	02:45:00	165
1	1				Rural			2016-08-02	Tuesday	08:00:00	08:10:00	00:10:00	10	Walk			Home visits			Health education			Other Chronic			Adult			08:10:00	09:45:00	01:35:00	95
1					Rural					09:45:00	10:00:00	00:15:00	15	Walk			Home visits			Health education			Family Planning			Adult			10:00:00	10:35:00	0.0243056	35
1					Rural					10:35:00	10:50:00	00:15:00	15	Walk			Home visits			Child health			HIV			Pregnant woman			10:50:00	12:30:00	01:40:00	100
1					Rural					12:30:00	12:37:00	00:07:00	7	Walk			Home visits			Child health			HIV			Pregnant woman			12:37:00	13:56:00	01:19:00	79
1					Rural					13:56:00	14:00:00	00:04:00	4	Walk			Home visits			Health education			Family Planning			Adult			14:00:00	15:45:00	01:45:00	105
1	1				Rural			2016-08-03	Wednesday	08:00:00	08:59:00	00:59:00	59	Walk			Home visits			Health education			Other			Family			08:59:00	09:32:00	0.0229167	33
1					Rural					09:32:00	09:39:00	00:07:00	7	Walk			Home visits			Health education			Other			Family			09:39:00	10:15:00	0.025	36
1					Rural					10:15:00	10:22:00	00:07:00	7	Walk			Home visits			Health education			Other			Adult			10:22:00	12:12:00	01:50:00	110
1					Rural					12:12:00	12:30:00	00:18:00	18	Walk			Home visits			Health education			Other			Adult			12:30:00	14:07:00	01:37:00	97
1					Rural					14:07:00	14:21:00	00:14:00	14	Walk			Home visits			Health education			Nutrition			Child (1-5 years)			14:21:00	15:48:00	01:27:00	87
1	1				Rural			2016-08-04	Thursday	08:00:00	08:56:00	00:56:00	56	Walk			Home visits			Health education			Other Chronic			Family			08:56:00	09:20:00	0.0166667	24
1					Rural					09:20:00	09:42:00	00:22:00	22	Walk			Home visits			Health education			Other Chronic			Family			09:42:00	10:30:00	0.0333333	48
1					Rural					10:30:00	10:35:00	00:05:00	5	Walk			Home visits			Health education			HIV			Adult			10:35:00	11:30:00	0.0381944	55
1					Rural					11:30:00	11:41:00	00:11:00	11	Walk			Home visits			Health education			Nutrition			Child (1-5 years)			11:41:00	12:00:00	0.0131944	19
1					Rural					12:00:00	12:05:00	00:05:00	5	Walk			Home visits			Health education			Other Chronic			Elderly - over 60			12:05:00	13:02:00	0.0395833	57
1					Rural					13:02:00	13:15:00	00:13:00	13	Walk			Home visits			Health education						Child (5-18 years)			13:15:00	13:55:00	0.0277778	40
1					Rural					13:55:00	14:00:00	00:05:00	5	Walk			Home visits			Health education			HIV			Adult			14:00:00	14:57:00	0.0395833	57
1					Rural					14:57:00	15:02:00	00:05:00	5	Walk			Home visits			Health education			Other Chronic			Adult			15:02:00	15:44:00	0.0291667	42
1					Rural					15:44:00	15:50:00	00:06:00	6	Walk			Home visits			Health education			Other Chronic			Adult			15:50:00	16:18:00	0.0194444	28
1	1				Rural			2016-08-05	Friday	08:00:00	08:15:00	00:15:00	15	Walk			Home visits			Health education			TB			Pregnant woman			08:15:00	10:00:00	01:45:00	105
1					Rural					10:00:00	10:10:00	00:10:00	10	Walk			Home visits			Health education			HIV			Adult			10:10:00	10:35:00	0.0173611	25
1					Rural					10:35:00	10:42:00	00:07:00	7	Walk			Home visits			Health education			Family Planning			Adult			10:42:00	11:33:00	0.0354167	51
1					Rural					11:35:00	11:40:00	00:05:00	5	Walk			Home visits			Health education						Child (5-18 years)			11:40:00	12:30:00	0.0347222	50
1					Rural					12:30:00	12:39:00	00:09:00	9	Walk			Home visits			Health education						Child (5-18 years)			12:39:00	13:36:00	0.0395833	57
1					Rural					13:36:00	13:55:00	00:19:00	19	Walk			Home visits			Health education			TB			Infant up to 1 year			13:55:00	14:06:00	0.00763889	11
1					Rural					14:06:00	14:15:00	00:09:00	9	Walk			Home visits			Health education						Child (5-18 years)			14:15:00	15:05:00	0.0347222	50
1					Rural					15:05:00	15:20:00	00:15:00	15	Walk			Home visits			Health education						Pregnant woman			15:20:00	16:00:00	0.0277778	40
1	1				Rural			2016-08-08	Monday	08:00:00	09:03:00	0.04375	3	Walk			Other			Bring medicine to patient			HIV	Other Chronic		Community			09:03:00	11:00:00	01:57:00	117
1					Rural					11:00:00	11:36:00	00:36:00	36	Walk			Home visits			Screening			Other			Pregnant woman			11:36:00	12:17:00	0.0284722	41
1					Rural					12:17:00	12:25:00	00:08:00	8	Walk			Home visits			Child health			Nutrition			Child (1-5 years)			12:25:00	14:32:00	02:07:00	127
1	1	1			Rural		10	2016-07-26	Tuesday	08:00:00	08:15:00	00:15:00	15	Public transport/taxi			Home visits			Screening			Nutrition			Child (1-5 years)			08:15:00	09:00:00	0.03125	45
1	1				Rural			2016-07-27	Wednesday	08:00:00	08:40:00	00:40:00	40	Public transport/taxi			Other			Other			Other			Community			08:40:00	16:00:00	07:20:00	440
1	1				Rural			2016-07-28	Thursday	08:00:00	08:30:00	00:30:00	30	Walk			Home visits			Home based Care			Family Planning			Child (5-18 years)			08:30:00	10:00:00	01:30:00	90
1					Rural					10:00:00	10:30:00	00:30:00	30	Walk			Home visits			Screening			TB			Family			10:30:00	12:30:00	02:00:00	120
1					Rural					12:30:00	13:30:00	60	60	Walk			Home visits			Health education			Nutrition			Child (5-18 years)			13:30:00	15:30:00	02:00:00	120
1	1				Rural			2016-07-29	Friday	08:30:00	09:00:00	00:30:00	30	Public transport/taxi			Meeting other			Other			Other			Development workers			09:00:00	12:00:00	03:00:00	180
1	1				Rural			2016-08-01	Monday	08:10:00	08:20:00	00:10:00	10	Walk			Home visits			Screening			TB			Family			08:20:00	12:30:00	04:10:00	250
1					Rural					12:40:00	12:50:00	00:10:00	10	Walk			Clinic/CHC			Health education			Nutrition			Child (1-5 years)			12:50:00	14:00:00	01:10:00	70
1					Rural					14:00:00	14:20:00	00:20:00	20	Walk			Home visits			DOTS			TB			Adult			14:20:00	16:00:00	01:40:00	100
1	1				Rural			2016-08-02	Tuesday	08:30:00	09:00:00	00:30:00	30	Walk			Philamhtwena			Screening			Nutrition			Child (1-5 years)			09:00:00	16:00:00	07:00:00	420
1	1				Rural			2016-08-03	Wednesday	08:00:00	08:30:00	00:30:00	30	Walk			Other			Other			Other			Development workers			08:30:00	12:00:00	03:30:00	210
1	1				Rural			2016-08-04	Thursday	08:00:00	08:30:00	00:30:00	30	Walk			Home visits			Health education			Nutrition			Child (1-5 years)			08:30:00	12:00:00	03:30:00	210
1					Rural					12:00:00	12:20:00	00:20:00	20	Walk			Home visits			Child health			Nutrition			Infant up to 1 year			12:20:00	13:00:00	0.0277778	40
1					Rural					13:00:00	13:45:00	00:45:00	45	Walk			Home visits			Screening			TB			Family			13:45:00	15:30:00	01:45:00	105
1	1				Rural			2016-08-05	Friday	08:00:00	08:20:00	00:20:00	20	Walk			Home visits			Health education			Family Planning			Family			08:20:00	12:30:00	04:10:00	250
1					Rural					13:00:00	13:15:00	00:15:00	15	Walk			Clinic/CHC			Child health			Other Chronic			Family			13:15:00	14:00:00	0.03125	45
1					Rural					14:00:00	14:30:00	00:30:00	30	Walk			Home visits			Home based Care			Mother & Child			Post-Natal (birth to 6 weeks)			14:30:00	16:00:00	01:30:00	90
1	1				Rural			2016-08-08	Monday	08:00:00	08:30:00	00:30:00	30	Walk			Clinic/CHC			Collect medicine			Other			Community			08:30:00	12:00:00	03:30:00	210
1	1	1	1		Rural		18	2016-07-26	Tuesday	08:00:00	09:15:00	0.0520833	15	Walk			Home visits			Health education			TB			Family			09:15:00	10:20:00	01:05:00	65
1	1				Rural			2016-07-27	Wednesday	06:00:00	07:00:00	60	60	Public transport/taxi			Other			Other			Other			Development workers			07:00:00	15:00:00	08:00:00	480
1	1				Rural			2016-07-28	Thursday	08:00:00	09:10:00	0.0486111	10	Walk			Home visits			Health education			TB			Family			09:10:00	10:12:00	01:02:00	62
1					Rural					10:12:00	10:48:00	00:36:00	36	Walk			Home visits			Health education			TB			Family			10:48:00	11:50:00	01:02:00	62
1					Rural					11:50:00	12:45:00	00:55:00	55	Walk			Home visits			Health education			TB			Family			12:45:00	14:15:00	01:30:00	90
1	1				Rural			2016-07-29	Friday	08:00:00	09:00:00	60	60	Public transport/taxi			Clinic/CHC			Other			Other			Adult			09:00:00	12:30:00	03:30:00	210
1	1				Rural			2016-08-01	Monday	08:15:00	08:58:00	00:43:00	43	Walk			Home visits			Health education			Mother & Child			Post-Natal (birth to 6 weeks)			08:58:00	10:10:00	01:12:00	72
1					Rural					10:10:00	11:05:00	00:55:00	55	Walk			Home visits			Health education			TB			Family			11:05:00	12:25:00	01:20:00	80
1					Rural					12:25:00	14:10:00	0.0729167	45	Walk			Home visits			Health education			TB			Family			14:10:00	15:35:00	01:25:00	85
1	1				Rural			2016-08-02	Tuesday	08:30:00	09:22:00	00:52:00	52	Walk			Home visits			Bring medicine to patient			HIV			Adult			09:22:00	10:00:00	0.0263889	38
1					Rural					10:00:00	10:45:00	00:45:00	45	Walk			Home visits			Health education			Family Planning			Child (5-18 years)			10:45:00	11:55:00	01:10:00	70
1					Rural					11:55:00	12:57:00	0.0430556	2	Walk			Home visits			Health education			Mother & Child			Post-Natal (birth to 6 weeks)			12:57:00	14:44:00	01:47:00	107
1	1				Rural			2016-08-04	Thursday	08:00:00	09:07:00	0.0465278	7	Walk			Home visits			Health education			Nutrition			Post-Natal (birth to 6 weeks)			09:07:00	10:54:00	01:47:00	107
1					Rural					10:54:00	11:45:00	00:51:00	51	Walk			Home visits			Health education			Mother & Child			Pregnant woman			11:45:00	12:55:00	01:10:00	70
1					Rural					12:55:00	14:57:00	0.0847222	2	Walk			Home visits			Health education			Family Planning			Child (5-18 years)			14:57:00	15:45:00	0.0333333	48
1	1				Rural			2016-08-05	Friday	08:30:00	09:15:00	00:45:00	45	Public transport/taxi			War room			Other			Other			Community			09:15:00	15:40:00	06:25:00	385
1	1				Rural			2016-08-08	Monday	08:00:00	09:10:00	0.0486111	10	Walk			Home visits			Health education			Nutrition			Post-Natal (birth to 6 weeks)			09:10:00	10:05:00	0.0381944	55
1					Rural					10:05:00	11:15:00	0.0486111	10	Walk			Home visits			Health education			Nutrition			Post-Natal (birth to 6 weeks)			11:15:00	12:30:00	01:15:00	75
1					Rural					12:30:00	13:35:00	0.0451389	5	Walk			Home visits			Bring medicine to patient			Mother & Child			Post-Natal (birth to 6 weeks)			13:35:00	14:42:00	01:07:00	67
1	1				Rural			2016-08-09	Tuesday	08:00:00	09:15:00	0.0520833	15	Walk			Home visits			Health education			Nutrition			Post-Natal (birth to 6 weeks)			09:15:00	10:30:00	01:15:00	75
1					Rural					10:30:00	11:45:00	0.0520833	15	Walk			Home visits			Health education			Mother & Child			Pregnant woman			11:45:00	12:40:00	0.0381944	55
1					Rural					12:40:00	14:05:00	0.0590278	25	Walk			Home visits			Health education			Family Planning			Child (5-18 years)			14:05:00	15:47:00	01:42:00	102
1	1				Rural			2016-08-10	Wednesday	08:45:00	09:05:00	00:20:00	20	Walk			Other			Health education			Other			Community			09:05:00	15:35:00	06:30:00	390
1	1	1			Rural		13	2016-07-26	Tuesday	07:30:00	08:00:00	00:30:00	30	Public transport/taxi			Clinic/CHC			With Supervisor			Other			Development workers			08:00:00	09:30:00	01:30:00	90
1	1				Rural			2016-07-27	Wednesday	06:30:00	11:00:00	0.1875	30	Public transport/taxi			Campaigns			With Supervisor			Other			Community			11:00:00	15:30:00	04:30:00	270
1	1				Rural			2016-07-28	Thursday	07:30:00	08:00:00	00:30:00	30	Walk			Home visits			Health education			Other Chronic			Adult			08:00:00	08:55:00	0.0381944	55
1					Rural					08:55:00	09:40:00	00:45:00	45	Walk			Home visits			Health education			Family Planning			Child (5-18 years)			09:40:00	11:50:00	02:10:00	130
1					Rural					11:50:00	12:40:00	00:50:00	50	Walk			Home visits			Screening			HIV			Adult			12:40:00	15:45:00	03:05:00	185
1	1				Rural			2016-07-29	Friday	07:30:00	09:00:00	0.0625	30	Public transport/taxi			Clinic/CHC			With Supervisor			Other			Development workers			09:00:00	10:30:00	01:30:00	90
1	1				Rural			2016-08-01	Monday	07:30:00	08:00:00	00:30:00	30	Walk			Clinic/CHC			Health education			Nutrition			Development workers			08:00:00	16:00:00	08:00:00	480
1	1				Rural			2016-08-02	Tuesday	07:30:00	08:00:00	00:30:00	30	Walk			Home visits			Screening			Nutrition			Child (1-5 years)			08:00:00	09:20:00	01:20:00	80
1					Rural					09:20:00	10:05:00	00:45:00	45	Walk			Home visits			Health education			HIV			Adult			10:05:00	12:30:00	02:25:00	145
1					Rural					12:30:00	13:20:00	00:50:00	50	Walk			Home visits			Health education			Other Chronic			Adult			13:20:00	15:50:00	02:30:00	150
1	1				Rural			2016-08-03	Wednesday	09:00:00	09:15:00	00:15:00	15	Walk			Other												09:15:00	11:30:00	02:15:00	135
1	1				Rural			2016-08-04	Thursday	07:30:00	08:00:00	00:30:00	30	Walk			Home visits			Screening			HIV			Adult			08:00:00	09:10:00	01:10:00	70
1					Rural					09:10:00	10:55:00	0.0729167	45	Walk			Home visits			Health education			Family Planning			Child (5-18 years)			10:55:00	11:55:00	01:00:00	60
1					Rural					11:55:00	12:45:00	00:50:00	50	Walk			Home visits			Health education			Other Chronic			Adult			12:45:00	15:35:00	02:50:00	170
1	1				Rural			2016-08-05	Friday	07:20:00	08:00:00	00:40:00	40	Walk			Philamhtwena			Child health			Nutrition			Child (1-5 years)			08:00:00	16:00:00	08:00:00	480
1	1	1	1		Rural		27	2016-07-26	Tuesday	08:00:00	09:10:00	0.0486111	10	Public transport/taxi			Campaigns			Health education			Other			Development workers			09:10:00	12:15:00	03:05:00	185
1	1				Rural			2016-07-27	Wednesday	08:30:00	08:55:00	00:25:00	25	Walk			Home visits			Child health			Nutrition			Infant up to 1 year			08:55:00	09:20:00	0.0173611	25
1					Rural					09:55:00	10:20:00	00:25:00	25	Walk			Home visits			Home based Care			Other Chronic			Elderly - over 60			10:20:00	10:49:00	0.0201389	29
1					Rural					11:00:00	11:29:00	00:29:00	29	Walk			Home visits			Tracing defaulters			TB			Family			11:29:00	12:50:00	01:21:00	81
1					Rural					12:50:00	12:59:00	00:09:00	9	Walk			Home visits			Health education			Family Planning			Adult			12:59:00	13:56:00	0.0395833	57
1	1				Rural			2016-07-28	Thursday	08:00:00	09:20:00	0.0555556	20	Walk			Home visits			Health education			TB			Adult			09:21:00	09:45:00	0.0166667	24
1					Rural					09:46:00	10:00:00	00:14:00	14	Walk			Home visits			Home based Care			TB			Family			10:00:00	10:17:00	0.0118056	17
1					Rural					10:20:00	10:30:00	00:10:00	10	Walk			Home visits			Tracing defaulters			HIV			Adult			10:30:00	11:16:00	0.0319444	46
1					Rural					11:25:00	11:49:00	00:24:00	24	Walk			Home visits			Health education			Nutrition			Infant up to 1 year			11:49:00	12:00:00	0.00763889	11
1					Rural					12:20:00	12:29:00	00:09:00	9				Home visits			DOTS			TB			Adult			12:29:00	13:59:00	01:30:00	90
1	1				Rural			2016-07-29	Friday	08:00:00	08:20:00	00:20:00	20	Public transport/taxi			Training			Other			Other						08:20:00	12:10:00	03:50:00	230
1	1				Rural			2016-08-01	Monday	08:00:00	08:40:00	00:40:00	40	Walk			Home visits			Home based Care			Mother & Child			Post-Natal (birth to 6 weeks)			08:40:00	09:00:00	0.0138889	20
1					Rural					09:00:00	09:20:00	00:20:00	20	Walk			Home visits			Home based Care			Other Chronic			Family			09:20:00	09:40:00	0.0138889	20
1					Rural					09:40:00	10:00:00	00:20:00	20	Walk			Home visits			Health education			TB			Family			10:00:00	10:25:00	0.0173611	25
1					Rural					10:25:00	10:30:00	00:05:00	5	Walk			Home visits			DOTS			TB			Adult			10:30:00	10:59:00	0.0201389	29
1					Rural					10:59:00	11:20:00	00:21:00	21	Walk			Home visits			Screening			Family Planning			Post-Natal (birth to 6 weeks)			11:20:00	11:55:00	0.0243056	35
1	1				Rural			2016-08-02	Tuesday	08:00:00	08:59:00	00:59:00	59	Walk			Home visits			Health education			Nutrition			Infant up to 1 year			08:59:00	09:00:00	0.000694444	1
1					Rural					09:00:00	09:20:00	00:20:00	20	Walk			Home visits			Home based Care			Other Chronic			Elderly - over 60			09:20:00	09:55:00	0.0243056	35
1					Rural					10:10:00	10:25:00	00:15:00	15	Walk			Home visits			Tracing defaulters			TB			Adult			10:25:00	11:20:00	0.0381944	55
1					Rural					11:20:00	11:40:00	00:20:00	20	Walk			Home visits			Health education			Family Planning			Adult			11:40:00	12:20:00	0.0277778	40
1	1				Rural			2016-08-03	Wednesday	09:00:00	09:20:00	00:20:00	20	Walk			Home visits			Health education			TB			Adult			09:20:00	10:40:00	01:20:00	80
1	1				Rural			2016-08-04	Thursday	08:00:00	08:42:00	00:42:00	42	Walk			Home visits			Tracing defaulters			HIV			Adult			08:42:00	09:10:00	0.0194444	28
1					Rural					09:10:00	09:43:00	00:33:00	33	Walk			Home visits			Home based Care			Other Chronic			Elderly - over 60			09:43:00	10:12:00	0.0201389	29
1					Rural					10:12:00	10:40:00	00:28:00	28	Walk			Home visits			Child health			Nutrition			Infant up to 1 year			10:40:00	11:14:00	0.0236111	34
1					Rural					11:14:00	11:30:00	00:16:00	16	Walk			Home visits			Health education			Family Planning			Child (5-18 years)			11:30:00	12:24:00	0.0375	54
1					Rural					12:24:00	12:55:00	00:31:00	31	Walk			Home visits			Screening			Family Planning			Adult			12:55:00	13:26:00	0.0215278	31
1	1				Rural			2016-08-05	Friday	07:55:00	08:00:00	00:05:00	5	Walk			Home visits			Health education			Other Chronic			Adult			08:02:00	08:50:00	0.0333333	48
1					Rural					08:55:00	09:00:00	00:05:00	5	Walk			Home visits			Home based Care			Other Chronic			Elderly - over 60			09:00:00	09:15:00	0.0104167	15
1					Rural					09:15:00	09:45:00	00:30:00	30	Walk			Home visits			Health education			Nutrition			Infant up to 1 year			09:45:00	10:50:00	01:05:00	65
1					Rural					11:10:00	11:24:00	00:14:00	14	Walk			Home visits			DOTS			TB			Family			11:24:00	12:10:00	0.0319444	46
1	1				Rural			2016-08-08	Monday	07:49:00	08:20:00	00:31:00	31	Walk			Home visits			Child health			Nutrition			Infant up to 1 year			08:20:00	09:10:00	0.0347222	50
1					Rural					09:10:00	09:40:00	00:30:00	30	Walk			Home visits			Health education			HIV			Adult			09:41:00	10:20:00	0.0270833	39
1					Rural					10:22:00	10:50:00	00:28:00	28	Walk			Home visits			DOTS			TB			Family			10:50:00	11:56:00	01:06:00	66
1	1	1	1		Rural		21	2016-07-26	Tuesday	08:00:00	08:30:00	00:30:00	30	Public transport/taxi			Training			Other			Other			Development workers			08:30:00	11:00:00	02:30:00	150
1	1	1			Rural		21	2016-07-27	Wednesday	08:00:00	08:30:00	00:30:00	30	Walk			Home visits			Screening			Other Chronic			Family			08:30:00	12:00:00	03:30:00	210
1					Rural					12:00:00	12:15:00	00:15:00	15	Walk			Home visits			Home based Care			Nutrition			Child (1-5 years)			12:15:00	14:00:00	01:45:00	105
1					Rural					14:00:00	14:10:00	00:10:00	10	Walk			Other			Health education			Other			Adult			14:10:00	16:00:00	01:50:00	110
1	1	1			Rural		21	2016-07-28	Thursday	06:30:00	07:45:00	0.0520833	15	Public transport/taxi			Other			Health education			Other			Community			07:45:00	16:00:00	08:15:00	495
1	1	1			Rural		21	2016-07-29	Friday	07:30:00	08:00:00	00:30:00	30	Public transport/taxi			Training			Other			Other			Development workers			08:00:00	11:30:00	03:30:00	210
1					Rural					11:30:00	12:00:00	00:30:00	30	Public transport/taxi			Home visits			Bring medicine to patient			HIV			Child (5-18 years)			12:00:00	14:00:00	02:00:00	120
1	1	1			Rural		21	2016-08-01	Monday	07:30:00	08:00:00	00:30:00	30	Walk			Philamhtwena			Child health			Other			Child (1-5 years)			08:00:00	16:00:00	08:00:00	480
1	1				Rural			2016-08-02	Tuesday	08:00:00	08:20:00	00:20:00	20	Walk			Home visits			Screening			TB			Family			08:20:00	09:15:00	0.0381944	55
1					Rural					09:15:00	10:00:00	00:45:00	45	Walk			Home visits			Referral			Family Planning			Child (5-18 years)			10:00:00	13:00:00	03:00:00	180
1					Rural					13:00:00	13:30:00	00:30:00	30	Walk			Other			Home based Care			Other Chronic			Adult			13:30:00	16:00:00	02:30:00	150
1	1				Rural			2016-08-03	Wednesday	08:00:00	08:15:00	00:15:00	15	Walk			Home visits			Tracing defaulters			HIV			Adult			08:15:00	10:00:00	01:45:00	105
1					Rural					10:00:00	10:20:00	00:20:00	20	Walk			Home visits			Health education			Mother & Child			Post-Natal (birth to 6 weeks)			10:20:00	13:00:00	02:40:00	160
1					Rural					13:00:00	13:30:00	00:30:00	30	Walk			Home visits			Health education			Nutrition			Infant up to 1 year			13:30:00	14:30:00	01:00:00	60
1					Rural					14:30:00	15:00:00	00:30:00	30	Walk			Home visits			Child health			Nutrition			Family			15:00:00	16:00:00	01:00:00	60
1	1				Rural			2016-08-04	Thursday	08:00:00	08:45:00	00:45:00	45	Walk			Home visits			Home based Care			Other			Family			08:45:00	12:40:00	03:55:00	235
1					Rural					12:40:00	13:20:00	00:40:00	40	Walk			Home visits			Home based Care			HIV			Pregnant woman			13:20:00	14:45:00	01:25:00	85
1					Rural					14:45:00	15:05:00	00:20:00	20	Walk			Home visits			Screening			TB			Family			15:05:00	16:00:00	0.0381944	55
1	1				Rural			2016-08-05	Friday	08:00:00	08:15:00	00:15:00	15	Walk			Home visits			Referral			Nutrition			Infant up to 1 year			08:15:00	10:00:00	01:45:00	105
1					Rural					10:00:00	10:20:00	00:20:00	20	Walk			Home visits			Screening			Other Chronic			Family			10:20:00	11:00:00	0.0277778	40
1					Rural					11:00:00	11:10:00	00:10:00	10	Walk			Home visits			Tracing defaulters			TB			Adult			11:10:00	13:00:00	01:50:00	110
1					Rural					13:00:00	13:20:00	00:20:00	20	Walk			Home visits			Home based Care			Family Planning			Adult			13:20:00	16:00:00	02:40:00	160
1	1				Rural			2016-08-08	Monday	07:30:00	08:00:00	00:30:00	30	Walk			Meeting with community			Health education			Other			Community			08:00:00	16:00:00	08:00:00	480
1	1	1	1		Rural		9	2016-07-28	Thursday	08:00:00	08:10:00	00:10:00	10	Walk			Other			Other			Other						08:10:00	08:15:00	0.00347222	5
1					Rural					08:15:00	09:00:00	00:45:00	45	Walk			Other			Health education			Other Chronic			Community			09:10:00	11:55:00	02:45:00	165
1	1				Rural			2016-07-29	Friday	07:40:00	08:00:00	00:20:00	20	Public transport/taxi			Clinic/CHC			Screening	Health education		TB			Child (1-5 years)			08:00:00	15:30:00	07:30:00	450
1	1				Rural			2016-08-01	Monday	08:35:00	09:29:00	00:54:00	54	Walk			Home visits			Bring medicine to patient	DOTS	Health education	Other Chronic						09:29:00	11:15:00	01:46:00	106
1					Rural					11:15:00	11:55:00	00:40:00	40	Walk			Home visits			Health education	Referral		Mother & Child	Other Chronic	Family Planning	Post-Natal (birth to 6 weeks)	Infant up to 1 year	Child (1-5 years)	11:55:00	12:00:00	0.00347222	5
1					Rural					12:00:00	13:30:00	0.0625	30	Walk			Home visits			Bring medicine to patient	Referral	Health education	HIV	Other Chronic		Child (1-5 years)	Elderly - over 60		13:30:00	13:35:00	0.00347222	5
1					Rural					13:35:00	14:30:00	00:55:00	55	Walk			Home visits			DOTS			TB			Adult			14:30:00	15:40:00	01:10:00	70
1	1				Rural			2016-08-02	Tuesday	07:30:00	08:00:00	00:30:00	30	Public transport/taxi			Meeting with supervisor			Home based Care									08:00:00	12:30:00	04:30:00	270
1	1				Rural			2016-08-04	Thursday	08:00:00	08:40:00	00:40:00	40	Walk			Other			Other			Other						08:40:00	09:00:00	0.0138889	20
1					Rural					09:00:00	09:43:00	00:43:00	43	Walk			Home visits			Health education	Screening	DOTS	TB	Other Chronic	Family Planning	Child (1-5 years)			09:43:00	11:15:00	01:32:00	92
1					Rural					11:15:00	11:30:00	00:15:00	15	Walk			Home visits			Bring medicine to patient	Screening	Referral	HIV	Other Chronic	Family Planning	Infant up to 1 year			11:30:00	13:40:00	02:10:00	130
1					Rural					13:40:00	14:40:00	60	60	Walk			Home visits			Bring medicine to patient	Health education	Screening	Mother & Child	HIV	Other Chronic	Child (1-5 years)	Child (5-18 years)		14:40:00	15:39:00	0.0409722	59
1	1				Rural			2016-08-05	Friday	07:30:00	07:40:00	00:10:00	10	Walk			Other			Other			Other						07:40:00	08:00:00	0.0138889	20
1					Rural					08:00:00	08:10:00	00:10:00	10	Public transport/taxi			Clinic/CHC			Screening	Health education		TB	Nutrition		Post-Natal (birth to 6 weeks)			08:10:00	15:45:00	07:35:00	455
1					Rural					08:00:00	08:10:00	00:10:00	10	Walk			Other			Other									08:10:00	08:30:00	0.0138889	20
1					Rural					08:30:00	09:00:00	00:30:00	30	Walk			Home visits			Screening	Referral	Health education	Other Chronic			Pregnant woman	Adult	Elderly - over 60	09:00:00	10:30:00	01:30:00	90
1					Rural					10:30:00	12:13:00	0.0715278	43	Walk			Home visits			Bring medicine to patient	Referral	Health education	Other Chronic	Nutrition	Family Planning	Infant up to 1 year	Child (1-5 years)	Child (5-18 years)	12:13:00	13:10:00	0.0395833	57
1					Rural					13:10:00	14:30:00	0.0555556	20	Walk			Home visits			Referral	Health education		Other Chronic	Family Planning	Nutrition	Child (1-5 years)	Child (5-18 years)	Adult	14:30:00	14:45:00	0.0104167	15
1					Rural					14:45:00	14:45:00	00:00:00	0	Walk			Home visits			DOTS	Health education	Child health	HIV	Other Chronic	Family Planning	Adult	Child (1-5 years)		14:45:00	15:45:00	01:00:00	60
1	1				Rural			2016-08-08	Monday	08:00:00	08:10:00	00:10:00	10	Walk			Other			Other			Other						08:10:00	08:30:00	0.0138889	20
1					Rural					08:30:00	08:35:00	00:05:00	5	Walk			Home visits			Health education			Other Chronic		TB	Infant up to 1 year	Child (1-5 years)	Adult	08:35:00	09:10:00	0.0243056	35
1					Rural					09:10:00	09:15:00	00:05:00	5	Walk			Home visits			Health education	With Supervisor	Referral	Other Chronic	Nutrition		Adult	Child (1-5 years)		09:15:00	11:55:00	02:40:00	160
1					Rural					11:55:00	12:25:00	00:30:00	30	Walk			Home visits			Bring medicine to patient	Screening	Referral	HIV	Other Chronic	Nutrition	Child (1-5 years)	Elderly - over 60		12:25:00	14:45:00	02:20:00	140
1	1				Rural			2016-08-11	Thursday	08:00:00	08:15:00	00:15:00	15	Walk			Other			Other			Other						08:15:00	08:30:00	0.0104167	15
1					Rural					08:30:00	09:15:00	00:45:00	45	Walk			Home visits			Health education	Child health		Other Chronic	Nutrition	Family Planning	Infant up to 1 year	Child (1-5 years)	Adult	09:15:00	10:30:00	01:15:00	75
1					Rural					10:30:00	10:45:00	00:15:00	15	Walk			Home visits			Health education	Referral	Screening	Other Chronic	Nutrition	Family Planning	Child (1-5 years)	Adult		10:45:00	11:45:00	01:00:00	60
1					Rural					11:45:00	11:50:00	00:05:00	5	Walk			Home visits			Health education	Child health	Referral	HIV	Other Chronic	Nutrition	Child (1-5 years)	Adult		11:50:00	15:30:00	03:40:00	220
1	1				Rural			2016-08-12	Friday	08:00:00	08:10:00	00:10:00	10	Walk			Other			Other			Other						08:10:00	08:35:00	0.0173611	25
1					Rural					08:35:00	08:50:00	00:15:00	15	Walk			Home visits			Health education	Screening	Referral	HIV	TB	Other Chronic	Child (1-5 years)	Adult	Elderly - over 60	08:50:00	10:39:00	01:49:00	109
1					Rural					10:39:00	10:56:00	00:17:00	17	Walk			Home visits			Health education	Referral		Nutrition	Other Chronic	HIV	Pregnant woman	Child (5-18 years)	Adult	10:56:00	13:45:00	02:49:00	169
1					Rural					13:45:00	13:50:00	00:05:00	5	Walk			Home visits			Screening	Referral	Health education	Other Chronic	Nutrition	Family Planning	Child (5-18 years)	Adult		13:50:00	14:55:00	01:05:00	65
1	1				Rural			2016-08-15	Monday	08:00:00	08:10:00	00:10:00	10	Walk			Other			Other			Other						08:10:00	08:15:00	0.00347222	5
1					Rural					08:15:00	09:00:00	00:45:00	45	Public transport/taxi			Meeting other			Other			Other			Community			09:00:00	14:00:00	05:00:00	300
1	1	1	1		Rural		12	2016-08-04	Thursday	09:30:00	11:00:00	0.0625	30	Public transport/taxi			Training			Other			Other						11:00:00	13:00:00	02:00:00	120
1	1				Rural			2016-08-05	Friday	07:30:00	08:00:00	00:30:00	30	Walk			Home visits			Health education			Mother & Child			Post-Natal (birth to 6 weeks)			08:00:00	09:00:00	01:00:00	60
1					Rural					09:00:00	09:00:00	00:00:00	0				Home visits			Referral			Family Planning			Adult			09:00:00	10:55:00	01:55:00	115
1					Rural					10:55:00	11:12:00	00:17:00	17	Walk			Home visits			Screening			TB			Adult			11:12:00	11:45:00	0.0229167	33
1					Rural					11:45:00	11:45:00	00:00:00	0				Home visits			Health education			Other Chronic			Elderly - over 60			11:45:00	12:00:00	0.0104167	15
1					Rural					12:00:00	12:00:00	00:00:00	0				Home visits			Screening			TB			Adult			12:00:00	12:15:00	0.0104167	15
1					Rural					12:15:00	12:45:00	00:30:00	30				Home visits			Health education			Mother & Child			Post-Natal (birth to 6 weeks)			12:45:00	13:45:00	01:00:00	60
1	1				Rural			2016-08-08	Monday	08:00:00	08:20:00	00:20:00	20	Walk			Philamhtwena			Child health			Nutrition			Child (1-5 years)			08:20:00	16:00:00	07:40:00	460
1	1				Rural			2016-08-10	Wednesday	09:00:00	10:00:00	60	60	Public transport/taxi			Clinic/CHC			Other			Other						10:00:00	14:30:00	04:30:00	270
1	1				Rural			2016-08-11	Thursday	07:45:00	08:10:00	00:25:00	25	Public transport/taxi			Clinic/CHC			Health education			Mother & Child			Post-Natal (birth to 6 weeks)			08:10:00	16:00:00	07:50:00	470
1	1				Rural			2016-08-12	Friday	08:00:00	08:30:00	00:30:00	30	Walk			Home visits			Health education			HIV			Adult			08:30:00	09:05:00	0.0243056	35
1					Rural					09:05:00	09:05:00	00:00:00	0				Home visits			Health education			Other Chronic			Elderly - over 60			09:05:00	09:20:00	0.0104167	15
1					Rural					09:20:00	09:20:00	00:00:00	0				Home visits			Bring medicine to patient			Mother & Child			Post-Natal (birth to 6 weeks)			09:20:00	10:00:00	0.0277778	40
1					Rural					10:00:00	10:15:00	00:15:00	15	Walk			Home visits			Health education			Other Chronic			Adult			10:15:00	11:00:00	0.03125	45
1					Rural					11:00:00	11:15:00	00:15:00	15	Walk			Home visits			Referral			TB			Child (5-18 years)			11:15:00	11:45:00	0.0208333	30
1					Rural					11:45:00	11:45:00	00:00:00	0				Home visits			Home based Care			Family Planning			Adult			11:45:00	12:05:00	0.0138889	20
1					Rural					12:05:00	12:05:00	00:00:00	0				Home visits			Child health			HIV			Child (5-18 years)			12:05:00	13:15:00	01:10:00	70
1	1				Rural			2016-08-15	Monday	08:00:00	08:20:00	00:20:00	20				Other institutions			Health education			Other			Community			08:20:00	16:00:00	07:40:00	460
1	1				Rural			2016-08-16	Tuesday	08:00:00	09:15:00	0.0520833	15	Walk			Home visits			Home based Care			Family Planning			Adult			09:15:00	10:10:00	0.0381944	55
1					Rural					10:10:00	10:45:00	00:35:00	35	Walk			Home visits			DOTS			Mother & Child			Adult			10:45:00	12:00:00	01:15:00	75
1					Rural					12:00:00	12:00:00	00:00:00	0				Home visits			Tracing defaulters			HIV			Adult			12:00:00	12:30:00	0.0208333	30
1					Rural					12:30:00	12:35:00	00:05:00	5	Walk			Home visits			Child health			Nutrition			Child (1-5 years)			12:35:00	13:00:00	0.0173611	25
1					Rural					13:00:00	13:00:00	00:00:00	0				Other institutions			Other			Other						13:00:00	13:20:00	0.0138889	20
1					Rural					13:20:00	13:20:00	00:00:00	0				Home visits			Tracing defaulters			HIV			Adult			13:20:00	14:00:00	0.0277778	40
1	1				Rural			2016-08-17	Wednesday	09:00:00	10:00:00	60	60	Public transport/taxi			War room			Other			Other			Development workers			10:00:00	16:00:00	06:00:00	360
1	1	1	1		Rural		1	2016-01-08	Monday	09:30:00	10:00:00	00:30:00	30	Public transport/taxi			Training			Other									10:00:00	12:25:00	02:25:00	145
1	1				Rural			2016-02-08	Tuesday	08:00:00	08:30:00	00:30:00	30	Public transport/taxi			Clinic/CHC			Other			Other			Community			08:30:00	13:00:00	04:30:00	270
1					Rural					13:00:00	13:30:00	00:30:00	30				Home visits			Health education			Mother & Child			Community			13:30:00	15:00:00	01:30:00	90
1					Rural					15:00:00	15:30:00	00:30:00	30				Home visits			Bring medicine to patient			HIV			Adult			15:00:00	16:00:00	01:00:00	60
1	1				Rural			2018-03-08	Wednesday	08:00:00	08:15:00	00:15:00	15	Walk			Home visits			Tracing defaulters			TB			Adult			08:15:00	09:00:00	0.03125	45
1					Rural					09:00:00	09:05:00	00:05:00	5	Walk			Home visits			Health education			Family Planning			Adult			09:05:00	09:30:00	0.0173611	25
1					Rural					09:30:00	09:39:00	00:09:00	9	Walk			Home visits			Health education			Other Chronic			Family			09:39:00	10:30:00	0.0354167	51
1	1				Rural			2016-04-08	Thursday	08:00:00	08:10:00	00:10:00	10	Walk			Home visits			Screening			Mother & Child			Post-Natal (birth to 6 weeks)			08:10:00	09:13:00	01:03:00	63
1					Rural					09:13:00	09:20:00	00:07:00	7	Walk			Home visits			Referral			Family Planning			Adult			09:20:00	10:00:00	0.0277778	40
1					Rural					10:00:00	10:05:00	00:05:00	5				Break (including lunch or tea)												10:05:00	10:50:00	0.03125	45
1					Rural					10:50:00	11:00:00	00:10:00	10	Walk			Home visits			DOTS			TB			Elderly - over 60			11:00:00	12:00:00	01:00:00	60
1					Rural					12:00:00	12:13:00	00:13:00	13	Walk			Home visits			Health education			Other Chronic			Family			12:13:00	13:15:00	01:02:00	62
1					Rural					13:15:00	13:20:00	00:05:00	5				Break (including lunch or tea)												13:20:00	14:21:00	01:01:00	61
1					Rural					14:21:00	14:30:00	00:09:00	9	Walk			Home visits			Child health			Nutrition			Child (1-5 years)			14:30:00	15:35:00	01:05:00	65
1					Rural					15:35:00	15:45:00	00:10:00	10	Walk			Creche, ECD institutions			Child health			Other Chronic			Child (1-5 years)			15:45:00	16:00:00	0.0104167	15
1	1				Rural			2016-05-08	Friday	08:00:00	08:30:00	00:30:00	30	Walk			Home visits			Health education			TB			Adult			08:30:00	10:00:00	01:30:00	90
1					Rural					10:00:00	10:10:00	00:10:00	10	Walk			Home visits			Child health			Nutrition			Child (1-5 years)			10:10:00	11:15:00	01:05:00	65
1					Rural					11:15:00	11:30:00	00:15:00	15	Walk			Home visits			Screening			TB			Child (1-5 years)			11:30:00	12:30:00	01:00:00	60
1					Rural					12:30:00	12:35:00	00:05:00	5				Break (including lunch or tea)												12:35:00	12:55:00	0.0138889	20
1					Rural					12:55:00	13:30:00	00:35:00	35	Walk			Training			Health education			Family Planning			Family			13:30:00	14:25:00	0.0381944	55
1					Rural							00:00:00	0				Other institutions			Tracing defaulters			Family Planning			Family			14:25:00	16:00:00	01:35:00	95
1	1				Rural			2016-08-08	Monday	08:00:00	08:15:00	00:15:00	15	Walk			Home visits			Home based Care			TB			Family			08:15:00	09:00:00	0.03125	45
1					Rural					09:00:00	09:20:00	00:20:00	20	Walk			Other institutions			Screening			Nutrition			Adult			09:30:00	10:00:00	0.0208333	30
1					Rural					10:00:00	10:15:00	00:15:00	15	Walk			Home visits			Home based Care			Nutrition			Community			10:15:00	11:05:00	0.0347222	50
1					Rural					11:05:00	11:13:00	00:08:00	8	Walk			Home visits			DOTS			Family Planning			Adult			11:13:00	12:00:00	0.0326389	47
1					Rural							00:00:00	0	Walk			Break (including lunch or tea)												12:00:00	12:30:00	0.0208333	30
1					Rural					12:30:00	13:00:00	00:30:00	30	Walk			Home visits			Tracing defaulters			TB			Adult			13:00:00	13:45:00	0.03125	45
1					Rural					13:45:00	14:00:00	00:15:00	15	Walk			Home visits			Health education			TB			Family			14:10:00	14:46:00	0.025	36
1					Rural					14:46:00	15:00:00	00:14:00	14	Walk			Home visits			Home based Care			Other Chronic			Adult			15:15:00	15:25:00	0.00694444	10
1					Rural					15:25:00	15:30:00	00:05:00	5	Walk			Home visits			Health education			Mother & Child			Child (5-18 years)			16:00:00	16:10:00	0.00694444	10
1	1				Rural			2016-10-08	Wednesday	08:00:00	08:11:00	00:11:00	11	Public transport/taxi			Meeting with community			Other			HIV			Adult			10:00:00	13:30:00	03:30:00	210
1					Rural					13:30:00	14:00:00	00:30:00	30	Walk			Home visits			Tracing defaulters			TB			Elderly - over 60			14:30:00	14:45:00	0.0104167	15
1					Rural					14:45:00	15:00:00	00:15:00	15	Walk			Home visits			Home based Care			Nutrition			Child (5-18 years)			15:30:00	16:00:00	0.0208333	30
1	1				Rural			2016-11-08	Thursday	09:00:00	10:00:00	60	60	Public transport/taxi			Clinic/CHC			Child health			Mother & Child			Post-Natal (birth to 6 weeks)			11:00:00	14:00:00	03:00:00	180
1					Rural					14:00:00	14:15:00	00:15:00	15	Public transport/taxi			Meeting with supervisor			With Supervisor			Other						15:30:00	16:00:00	0.0208333	30
1	1				Rural			2016-12-08	Friday	08:00:00	08:10:00	00:10:00	10	Walk			Home visits			Health education			HIV			Pregnant woman			09:15:00	10:00:00	0.03125	45
1					Rural					10:00:00	10:20:00	00:20:00	20	Walk			Home visits			Health education			Other Chronic			Infant up to 1 year			10:30:00	10:45:00	0.0104167	15
1					Rural					10:45:00	11:15:00	00:30:00	30	Walk			Home visits			Health education			Nutrition			Adult			11:30:00	12:00:00	0.0208333	30
1	1				Rural			15/08/2016	Monday	07:40:00	08:00:00	00:20:00	20	Walk			Home visits			Bring medicine to patient			Other Chronic			Adult			08:00:00	08:46:00	0.0319444	46
1					Rural					08:46:00	09:30:00	00:44:00	44	Public transport/taxi			War room			With Supervisor			Nutrition			Development workers			09:30:00	12:15:00	02:45:00	165
1					Rural					12:15:00	13:30:00	0.0520833	15	Walk			Break (including lunch or tea)												13:30:00	14:15:00	0.03125	45
1					Rural					14:15:00	15:15:00	60	60	Public transport/taxi			Home visits			Screening			Mother & Child			Pregnant woman			15:15:00	16:45:00	01:30:00	90
1	1	1	1		Rural		10	2016-01-08	Monday	10:00:00	10:20:00	00:20:00	20	Public transport/taxi			Training			Other			Other						10:20:00	12:25:00	02:05:00	125
1					Rural					12:25:00	13:10:00	00:45:00	45	Walk																	0	0
1	1	1			Rural		1	2016-02-08	Tuesday	08:00:00	08:20:00	00:20:00	20	Walk			Home visits			Screening			TB			Family			08:25:00	09:00:00	0.0243056	35
1					Rural							00:00:00	0				Home visits			Bring medicine to patient			Family Planning			Adult			09:00:00	09:30:00	0.0208333	30
1					Rural							00:00:00	0				Home visits			Health education			HIV			Pregnant woman			09:30:00	10:00:00	0.0208333	30
1					Rural					10:00:00	10:35:00	00:35:00	35	Walk			Home visits			Bring medicine to patient			HIV			Adult			10:35:00	11:00:00	0.0173611	25
1					Rural							00:00:00	0				Home visits			Screening			TB			Adult			11:00:00	11:30:00	0.0208333	30
1					Rural					11:30:00	11:45:00	00:15:00	15	Walk			Home visits			Health education			Family Planning			Adult			11:45:00	12:00:00	0.0104167	15
1					Rural							00:00:00	0				Meeting other			Referral			Mother & Child			Family			12:00:00	13:05:00	01:05:00	65
1					Rural							00:00:00	0				Home visits			Screening			HIV			Pregnant woman			13:05:00	13:30:00	0.0173611	25
1	1	1			Rural		18	2016-03-08	Wednesday	08:00:00	08:20:00	00:20:00	20	Public transport/taxi			Other			Other			Other						08:20:00	14:00:00	05:40:00	340
1	1	1			Rural		12	2016-04-08	Thursday	08:00:00	08:20:00	00:20:00	20	Public transport/taxi			Other			Other			Other						08:20:00	14:00:00	05:40:00	340
1	1	1			Rural		1	2016-05-08	Friday	08:00:00	08:20:00	00:20:00	20	Walk			Home visits			DOTS			TB			Child (5-18 years)			08:20:00	08:30:00	0.00694444	10
1					Rural							00:00:00	0				Home visits			Tracing defaulters			HIV			Adult			08:30:00	09:00:00	0.0208333	30
1	1				Rural			2016-08-08	Monday	08:00:00	08:20:00	00:20:00	20	Walk			Home visits			Referral			TB			Adult			08:20:00	08:25:00	0.00347222	5
1					Rural							00:00:00	0				Home visits			Bring medicine to patient			TB			Adult			08:25:00	09:00:00	0.0243056	35
1					Rural							00:00:00	0				Home visits			Tracing defaulters			HIV			Elderly - over 60			09:00:00	09:30:00	0.0208333	30
1	1	1			Rural		6	2016-10-08	Wednesday	08:00:00	08:30:00	00:30:00	30	Walk			Philamhtwena			Health education			TB			Adult			08:30:00	09:00:00	0.0208333	30
1	1	1			Rural		1	2016-11-08	Thursday	08:00:00	08:05:00	00:05:00	5	Walk			Home visits			Bring medicine to patient			HIV			Child (5-18 years)			08:05:00	08:20:00	0.0104167	15
1					Rural							00:00:00	0				Home visits			DOTS			TB			Adult			08:20:00	08:45:00	0.0173611	25
1					Rural							00:00:00	0				Home visits			Tracing defaulters			TB			Family			08:45:00	09:00:00	0.0104167	15
1	1				Rural			2016-12-08	Friday	08:00:00	08:20:00	00:20:00	20	Walk			Clinic/CHC			Collect medicine			Other			Adult			08:20:00	08:30:00	0.00694444	10
1					Rural							00:00:00	0				Home visits			Home based Care			Family Planning			Family			08:30:00	09:05:00	0.0243056	35
1	1				Rural			15/08/2016	Monday	08:00:00	08:10:00	00:10:00	10	Walk			Home visits			Child health			TB			Child (5-18 years)			08:10:00	08:30:00	0.0138889	20
1					Rural							00:00:00	0				Philamhtwena			Collect medicine			Mother & Child			Post-Natal (birth to 6 weeks)			08:30:00	09:00:00	0.0208333	30
1					Rural							00:00:00	0				Home visits			Tracing defaulters			Other Chronic			Adult			09:00:00	09:20:00	0.0138889	20
1	1	1			Rural		4	18/08/2016	Thursday	08:00:00	08:10:00	00:10:00	10	Walk			Philamhtwena			Health education			Mother & Child			Child (5-18 years)			08:10:00	08:30:00	0.0138889	20
1	1	1	1		Rural		11	2016-04-08	Thursday	08:00:00	10:00:00	120	120	Walk			Home visits			Screening			Mother & Child			Post-Natal (birth to 6 weeks)			10:00:00	11:30:00	01:30:00	90
1					Rural							00:00:00	0				Home visits			DOTS			TB			Adult			11:30:00	12:45:00	01:15:00	75
1	1				Rural			2016-04-08	Thursday	09:00:00	09:45:00	00:45:00	45	Public transport/taxi			Training			Other			Other			Development workers			09:45:00	13:00:00	03:15:00	195
1	1				Rural			2016-05-08	Friday	08:00:00	08:45:00	00:45:00	45	Walk			Home visits			Screening			HIV			Pregnant woman			08:45:00	09:15:00	0.0208333	30
1					Rural							00:00:00	0				Home visits			Bring medicine to patient			Other Chronic			Adult			09:15:00	10:30:00	01:15:00	75
1					Rural					10:30:00	11:52:00	0.0569444	22	Walk			Home visits			DOTS			TB			Adult			11:52:00	13:10:00	01:18:00	78
1					Rural					13:30:00	13:35:00	00:05:00	5	Walk			Home visits			Screening			HIV			Adult			13:35:00	15:50:00	02:15:00	135
1	1				Rural			2016-08-08	Monday	08:30:00	10:04:00	0.0652778	34	Public transport/taxi			Clinic/CHC			Health education			Family Planning			Adult			10:04:00	11:15:00	01:11:00	71
1					Rural					11:15:00	12:30:00	0.0520833	15	Public transport/taxi			Meeting with community			Health education			HIV			Community			12:30:00	14:30:00	02:00:00	120
1	1				Rural			2016-09-08	Tuesday	08:45:00	09:00:00	00:15:00	15	Walk			Home visits			Referral			Other Chronic			Adult			09:00:00	09:45:00	0.03125	45
1					Rural					09:45:00	10:15:00	00:30:00	30	Walk			Home visits			Home based Care			Mother & Child			Post-Natal (birth to 6 weeks)			10:15:00	11:00:00	0.03125	45
1					Rural					11:00:00	11:30:00	00:30:00	30	Walk			Home visits			Other			Other Chronic			Adult			11:30:00	13:45:00	02:15:00	135
1					Rural					13:15:00	13:30:00	00:15:00	15	Walk			Home visits			Referral			Mother & Child						13:30:00	14:45:00	01:15:00	75
1	1				Rural			2016-10-08	Wednesday	08:50:00	11:05:00	0.09375	15	Public transport/taxi			War room			Other			Other			Community			11:05:00	15:45:00	04:40:00	280
1	1				Rural			2016-11-08	Thursday	08:30:00	09:15:00	00:45:00	45	Walk			Home visits			Screening			TB			Adult			09:15:00	10:30:00	01:15:00	75
1					Rural					10:30:00	10:45:00	00:15:00	15				Break (including lunch or tea)			Other			Other						10:45:00	11:30:00	0.03125	45
1					Rural					11:30:00	11:35:00	00:05:00	5	Walk			Home visits			Bring medicine to patient			TB			Adult			11:35:00	13:36:00	02:01:00	121
1					Rural					13:36:00	13:40:00	00:04:00	4	Walk			Home visits			Screening			TB			Adult			13:40:00	15:45:00	02:05:00	125
1	1				Rural			2016-12-08	Friday	08:35:00	09:05:00	00:30:00	30	Walk			Home visits			Home based Care			Family Planning						09:05:00	10:00:00	0.0381944	55
1					Rural					10:00:00	10:15:00	00:15:00	15	Walk			Home visits			Screening			Other Chronic			Adult			10:15:00	10:45:00	0.0208333	30
1					Rural							00:00:00	0				Home visits			Bring medicine to patient			TB			Adult			10:45:00	12:52:00	02:07:00	128
1					Rural					12:52:00	13:00:00	00:08:00	8	Walk			Break (including lunch or tea)			Other									13:00:00	13:45:00	0.03125	45
1					Rural					13:34:00	14:00:00	00:26:00	26	Walk			Home visits			Screening			Mother & Child			Post-Natal (birth to 6 weeks)			14:00:00	15:30:00	01:30:00	90
1	1				Rural			15/08/2016	Monday	08:30:00	09:53:00	0.0576389	23	Public transport/taxi			Clinic/CHC			Collect medicine			Other Chronic			Adult			09:53:00	10:45:00	0.0361111	52
1					Rural							00:00:00	0				Clinic/CHC			Collect medicine			Other Chronic			Development workers			10:45:00	12:45:00	02:00:00	120
1					Rural					12:45:00	13:58:00	0.0506944	13	Public transport/taxi			Home visits			Bring medicine to patient			Other Chronic			Adult			13:58:00	14:03:00	0.00347222	5
1					Rural					14:03:00	14:10:00	00:07:00	7	Walk			Home visits			Health education			Family Planning			Pregnant woman			14:10:00	15:15:00	01:05:00	65
1	1				Rural			16/08/2016	Tuesday	08:30:00	09:00:00	00:30:00	30	Walk			Home visits			Health education			HIV			Adult			09:00:00	10:56:00	01:56:00	116
1					Rural					10:56:00	11:15:00	00:19:00	19	Walk			Home visits			Bring medicine to patient			TB			Adult			11:15:00	11:35:00	0.0138889	20
1					Rural					11:35:00	12:05:00	00:30:00	30	Walk			Creche, ECD institutions			Health education			TB			Community			12:05:00	15:30:00	03:25:00	205
1	1				Rural			17/08/2016	Wednesday	08:00:00	10:45:00	0.114583	45	Public transport/taxi			Meeting with supervisor			With Supervisor			Other			Development workers			10:45:00	15:30:00	04:45:00	285
1	1	1	1		Rural		13	2016-04-08	Thursday	08:40:00	09:20:00	00:40:00	40	Public transport/taxi			Home visits			Tracing defaulters			TB			Elderly - over 60			09:20:00	09:40:00	0.0138889	20
1	1				Rural			2016-04-08	Thursday	06:45:00	10:15:00	0.145833	30	Public transport/taxi						Other			Other			Development workers			08:30:00	13:30:00	05:00:00	300
1	1				Rural			2016-08-08	Monday	07:45:00	08:10:00	00:25:00	25	Walk			Clinic/CHC			Health education			Mother & Child			Community			08:10:00	13:15:00	05:05:00	305
1	1				Rural			2016-05-08	Friday	07:40:00	08:10:00	00:30:00	30	Walk			Home visits			Health education			TB			Child (1-5 years)			08:10:00	09:25:00	01:15:00	75
1					Rural					09:25:00	09:37:00	00:12:00	12	Public transport/taxi			Support Groups			Other			HIV			Adult			09:37:00	10:05:00	0.0194444	28
1					Rural					10:05:00	10:25:00	00:20:00	20	Walk			Break (including lunch or tea)			Health education			Other Chronic			Family			10:25:00	11:00:00	0.0243056	35
1	1				Rural			2016-10-08	Wednesday	06:30:00	08:05:00	0.0659722	35	Public transport/taxi			Clinic/CHC			Other			Other						08:05:00	14:00:00	05:55:00	355
1	1				Rural			13/08/2016	Thursday	06:10:00	08:30:00	0.0972222	20	Public transport/taxi			Campaigns			Health education			Mother & Child						08:30:00	12:30:00	04:00:00	240
1	1				Rural			15/08/2016	Monday	07:30:00	08:00:00	00:30:00	30	Walk			Home visits			Referral			Other			Child (1-5 years)			08:00:00	08:30:00	0.0208333	30
1					Rural					08:30:00	08:45:00	00:15:00	15	Walk			Home visits			Health education			Other Chronic			Family			08:45:00	09:40:00	0.0381944	55
1					Rural					09:40:00	09:56:00	00:16:00	16	Walk			Home visits			Health education			Other Chronic			Family			09:56:00	10:25:00	0.0201389	29
1					Rural					10:25:00	10:37:00	00:12:00	12	Walk			Home visits			Health education			Family Planning			Family			10:37:00	11:40:00	01:03:00	63
1					Rural					11:40:00	12:20:00	00:40:00	40	Walk			Home visits			Health education			Family Planning			Family			12:20:00	12:45:00	0.0173611	25
1	1				Rural			16/08/2016	Tuesday	08:05:00	09:20:00	0.0520833	15	Public transport/taxi			War room			Other			Other						09:20:00	12:00:00	02:40:00	160
1	1				Rural			17/08/2016	Wrdnesday	08:40:00	10:45:00	0.0868056	5	Walk			War room			Other			Other						11:40:00	12:30:00	0.0347222	50
1	1	1	1		Rural		5	2016-01-08	Monday	08:30:00	10:00:00	0.0625	30	Public transport/taxi			Training			Other			Other						10:00:00	12:30:00	02:30:00	150
1					Rural					12:30:00	12:45:00	00:15:00	15	Public transport/taxi															12:45:00	13:30:00	0.03125	45
1					Rural					13:30:00	14:00:00	00:30:00	30				Break (including lunch or tea)												14:00:00	14:45:00	0.03125	45
1					Rural					14:45:00	15:10:00	00:25:00	25				Home visits			Home based Care			Nutrition			Child (5-18 years)			15:10:00	16:30:00	01:20:00	80
1	1				Rural			2016-02-08	Tuesday	07:55:00	08:16:00	00:21:00	21	Walk			Home visits			Health education			HIV			Pregnant woman			08:16:00	08:44:00	0.0194444	28
1					Rural					08:44:00	08:47:00	00:03:00	3	Walk			Home visits			Health education			TB			Adult			08:47:00	09:59:00	01:12:00	72
1					Rural					09:59:00	10:31:00	00:32:00	32	Walk			Home visits			Other			Other			Adult			10:31:00	11:00:00	0.0201389	29
1					Rural					11:00:00	11:45:00	00:45:00	45				Break (including lunch or tea)												11:45:00	12:10:00	0.0173611	25
1					Rural					12:10:00	13:00:00	00:50:00	50	Walk			Home visits			Child health			Nutrition			Child (1-5 years)			13:00:00	13:30:00	0.0208333	30
1					Rural					13:30:00	14:06:00	00:36:00	36				Break (including lunch or tea)												14:06:00	15:05:00	0.0409722	59
1					Rural					15:05:00	15:56:00	00:51:00	51	Walk			Home visits			Referral			Other Chronic			Adult			15:56:00	16:15:00	0.0131944	19
1	1				Rural			2016-03-08	Wednesday	07:52:00	08:35:00	00:43:00	43	Walk			Home visits			Bring medicine to patient			Family Planning			Child (5-18 years)			08:35:00	09:50:00	01:15:00	75
1					Rural					09:50:00	10:10:00	00:20:00	20	Walk			Creche, ECD institutions			Child health			Nutrition			Child (1-5 years)			10:10:00	10:55:00	0.03125	45
1					Rural					10:55:00	11:15:00	00:20:00	20				Break (including lunch or tea)												11:15:00	11:50:00	0.0243056	35
1					Rural					11:50:00	12:00:00	00:10:00	10	Walk			Home visits			Child health			Mother & Child			Child (1-5 years)			12:00:00	12:15:00	0.0104167	15
1					Rural					12:15:00	12:23:00	00:08:00	8	Walk			Home visits			Child health			Mother & Child			Child (1-5 years)			12:23:00	12:35:00	0.00833333	12
1					Rural					12:35:00	12:45:00	00:10:00	10	Walk			Home visits			Child health			Mother & Child			Child (1-5 years)			12:45:00	13:00:00	0.0104167	15
1	1				Rural			2016-04-08	Thursday	07:45:00	08:50:00	0.0451389	5	Walk			Home visits			Screening			Mother & Child			Post-Natal (birth to 6 weeks)			08:50:00	10:15:00	01:25:00	85
1					Rural					10:15:00	10:45:00	00:30:00	30	Walk			Home visits			Referral			Family Planning			Adult			10:45:00	11:30:00	0.03125	45
1					Rural					11:30:00	11:50:00	00:20:00	20				Break (including lunch or tea)												11:50:00	12:30:00	0.0277778	40
1					Rural					12:30:00	13:20:00	00:50:00	50	Walk			Home visits			Home based Care			Nutrition			Family			13:20:00	14:20:00	01:00:00	60
1					Rural					14:20:00	14:30:00	00:10:00	10	Walk			Home visits			Home based Care			Nutrition			Family			14:30:00	15:50:00	01:20:00	80
1					Rural					15:50:00	15:55:00	00:05:00	5	Walk			Home visits			Home based Care			Nutrition			Family			15:55:00	16:42:00	0.0326389	47
1	1				Rural			2016-05-08	Friday	07:05:00	08:05:00	60	60	Public transport/taxi			Other			Health education			HIV			Infant up to 1 year			08:50:00	13:00:00	04:10:00	250
1					Rural					13:00:00	13:25:00	00:25:00	25	Walk			Break (including lunch or tea)												13:25:00	14:30:00	01:05:00	65
1					Rural					14:30:00	15:00:00	00:30:00	30	Walk			Home visits			Other			Other			Elderly - over 60			15:00:00	16:30:00	01:30:00	90
1	1				Rural			2016-08-08	Monday	07:50:00	08:10:00	00:20:00	20	Walk			Home visits			Tracing defaulters			TB			Adult			08:10:00	09:50:00	01:40:00	100
1					Rural					09:50:00	10:01:00	00:11:00	11	Walk			Home visits			Referral			Family Planning			Adult			10:01:00	11:57:00	01:56:00	116
1					Rural					11:57:00	11:59:00	00:02:00	2	Walk			Home visits			Referral			Family Planning			Adult			11:59:00	13:00:00	01:01:00	61
1					Rural					13:00:00	13:15:00	00:15:00	15				Break (including lunch or tea)												13:15:00	14:20:00	01:05:00	65
1					Rural					14:20:00	14:45:00	00:25:00	25	Walk			Home visits			Tracing defaulters			TB			Adult			14:45:00	15:24:00	0.0270833	39
1					Rural					15:24:00	15:26:00	00:02:00	2	Walk			Home visits			Health education			HIV			Family			15:26:00	16:00:00	0.0236111	34
1					Rural					16:00:00	16:02:00	00:02:00	2	Walk			Home visits			Health education			TB			Family			16:02:00	16:45:00	0.0298611	43
1	1				Rural			2016-10-08	Wednesday	07:10:00	08:05:00	00:55:00	55	Public transport/taxi			Home visits			Home based Care			HIV			Adult			08:05:00	09:45:00	01:40:00	100
1					Rural					09:45:00	10:10:00	00:25:00	25	Walk			Home visits			Health education			Family Planning			Adult			10:10:00	10:55:00	0.03125	45
1					Rural					10:55:00	11:25:00	00:30:00	30				Break (including lunch or tea)												11:25:00	12:05:00	0.0277778	40
1					Rural					12:05:00	12:10:00	00:05:00	5	Walk			Home visits			Child health			Nutrition			Child (1-5 years)			12:10:00	13:10:00	01:00:00	60
1					Rural					13:10:00	13:25:00	00:15:00	15	Walk			Home visits			DOTS			TB			Elderly - over 60			13:25:00	14:15:00	0.0347222	50
1					Rural					14:15:00	14:20:00	00:05:00	5	Walk			Home visits			Tracing defaulters			Other Chronic			Adult			14:20:00	15:15:00	0.0381944	55
1					Rural					15:15:00	15:25:00	00:10:00	10	Walk			Home visits			Health education			Nutrition			Child (1-5 years)			15:25:00	16:30:00	01:05:00	65
1	1				Rural			2016-11-08	Thursday	10:05:00	10:20:00	00:15:00	15	Walk			Home visits			Other			Other Chronic			Elderly - over 60			10:20:00	12:00:00	01:40:00	100
1	1				Rural			2016-12-08	Friday	07:45:00	08:10:00	00:25:00	25	Walk			Home visits			Screening			Mother & Child			Post-Natal (birth to 6 weeks)			08:10:00	09:10:00	01:00:00	60
1					Rural					09:10:00	09:20:00	00:10:00	10	Walk			Home visits			Referral			Family Planning			Adult			09:20:00	10:05:00	0.03125	45
1					Rural					10:05:00	10:20:00	00:15:00	15	Public transport/taxi			Clinic/CHC			With Supervisor									10:20:00	12:00:00	01:40:00	100
1					Rural					12:00:00	12:15:00	00:15:00	15				Break (including lunch or tea)												12:15:00	13:15:00	01:00:00	60
1					Rural					13:15:00	15:20:00	0.0868056	5	Public transport/taxi															15:20:00	16:30:00	01:10:00	70
1	1				Rural			15/08/2016	Monday	07:30:00	09:00:00	0.0625	30	Public transport/taxi			Meeting other															0
1	1				Rural			16/08/2016	Tuesday	07:45:00	08:05:00	00:20:00	20	Walk			Home visits			Health education			Other Chronic			Adult			08:05:00	08:50:00	0.03125	45
1					Rural					08:50:00	09:08:00	00:18:00	18	Walk			Home visits			Health education			Family Planning			Adult			09:08:00	09:37:00	0.0201389	29
1					Rural					09:37:00	09:46:00	00:09:00	9	Walk			Home visits			Health education			HIV			Adult			09:46:00	10:50:00	01:04:00	64
1					Rural					10:50:00	11:05:00	00:15:00	15				Break (including lunch or tea)												11:05:00	11:10:00	0.00347222	5
1					Rural					11:10:00	11:20:00	00:10:00	10	Walk			Home visits			Health education			HIV			Adult			11:20:00	11:59:00	0.0270833	39
1					Rural					11:59:00	12:06:00	00:07:00	7	Walk			Home visits			Child health			Nutrition			Child (5-18 years)			13:48:00	14:56:00	01:08:00	68
1					Rural					14:56:00	15:05:00	00:09:00	9	Walk			Home visits			Child health			Nutrition			Child (5-18 years)			15:05:00	16:30:00	01:25:00	85
1	1	1	1		Rural		4		Tuesday	08:30:00	10:00:00	0.0625	30	Public transport/taxi			Training			Other			Other			Infant up to 1 year			10:00:00	12:25:00	02:25:00	145
1					Rural					12:25:00	12:30:00	00:05:00	5				Break (including lunch or tea)												12:30:00	13:05:00	0.0243056	35
1					Rural					13:05:00	13:25:00	00:20:00	20	Public transport/taxi															14:05:00	14:10:00	0.00347222	5
1					Rural					14:10:00	14:15:00	00:05:00	5	Walk			Other			Collect medicine			Mother & Child			Child (5-18 years)			14:15:00	15:25:00	01:10:00	70
1					Rural					15:25:00	15:50:00	00:25:00	25	Walk			Home visits			Home based Care			Other Chronic			Elderly - over 60			15:50:00	16:30:00	0.0277778	40
1	1	1			Rural		3	29/07/2016	Friday	08:00:00	09:15:00	0.0520833	15	Public transport/taxi			Training			Other			Other						09:15:00	09:30:00	0.0104167	15
1					Rural					09:30:00	10:55:00	0.0590278	25	Public transport/taxi			Philamhtwena												10:55:00	11:30:00	0.0243056	35
1	1				Rural			2016-01-08	Monday	08:00:00	08:30:00	00:30:00	30	Walk			Home visits			Screening	Health education		Other Chronic	Family Planning		Pregnant woman	Adult	Adult	08:30:00	10:00:00	01:30:00	90
1					Rural					10:00:00	10:15:00	00:15:00	15	Walk			Home visits	Home visits		Screening	Referral	Health education	Other Chronic	Other		Pregnant woman	Child (1-5 years)	Adult	10:15:00	11:45:00	01:30:00	90
1					Rural					11:45:00	12:00:00	00:15:00	15	Walk			Home visits	Home visits		Screening	Health education	Other	Other			Adult			12:00:00	14:10:00	02:10:00	130
1	1				Rural			2016-02-08	Tuesday	07:30:00	08:00:00	00:30:00	30	Walk			Home visits	Household screening		Screening	Health education		Mother & Child	Family Planning		Post-Natal (birth to 6 weeks)	Child (1-5 years)	Adult	08:00:00	10:01:00	02:01:00	121
1					Rural					10:01:00	10:17:00	00:16:00	16	Walk			Home visits	Home visits		Screening	Health education		Other Chronic	HIV		Child (1-5 years)	Adult		10:17:00	12:00:00	01:43:00	103
1					Rural					12:00:00	12:18:00	00:18:00	18	Walk			Home visits	Home visits		Screening	Health education		Other Chronic	Other		Adult	Elderly - over 60		12:18:00	13:50:00	01:32:00	92
1					Rural					13:50:00	14:00:00	00:10:00	10	Walk			Home visits	Home visits		Screening	Health education		Other Chronic			Adult			14:00:00	15:00:00	01:00:00	60
1	1				Rural			2016-04-08	Thursday	08:00:00	09:00:00	60	60	Walk			Home visits	Home visits		Screening	Health education		HIV	Other Chronic	Other	Child (5-18 years)	Adult		09:00:00	10:50:00	01:50:00	110
1					Rural					10:50:00	11:00:00	00:10:00	10	Walk			Home visits	Home visits		Screening	Health education		Other Chronic	Family Planning	Other	Child (1-5 years)	Adult	Elderly - over 60	11:00:00	12:44:00	01:44:00	104
1					Rural					12:44:00	13:06:00	00:22:00	22	Walk			Home visits	Home visits		Screening	Health education		HIV	Other Chronic		Infant up to 1 year	Child (1-5 years)	Child (5-18 years)	13:06:00	14:25:00	01:19:00	79
1	1				Rural			2016-05-08	Friday	08:00:00	09:00:00	60	60	Walk			Clinic/CHC			Health education			TB			Adult			09:00:00	15:45:00	06:45:00	405
1	1				Rural			2016-08-08	Monday	07:50:00	08:50:00	60	60	Walk			Home visits	Home visits		Screening	Health education		Mother & Child	Family Planning		Post-Natal (birth to 6 weeks)	Child (1-5 years)	Adult	08:50:00	10:00:00	01:10:00	70
1					Rural					10:00:00	10:20:00	00:20:00	20	Walk			Home visits	Home visits		Screening	Health education		Other Chronic	HIV		Child (1-5 years)	Adult		10:20:00	11:55:00	01:35:00	95
1					Rural					11:55:00	12:17:00	00:22:00	22	Walk			Home visits	Home visits		Screening	Health education		Other Chronic	Other		Adult	Elderly - over 60		12:17:00	14:00:00	01:43:00	103
1	1				Rural			2016-10-08	Wednesday	08:00:00	09:05:00	0.0451389	5	Walk			Clinic/CHC			Health education			HIV			Adult			09:05:00	15:45:00	06:40:00	400
1	1				Rural			2016-11-08	Thursday	08:00:00	09:30:00	0.0625	30	Walk			Home visits	Home visits		Other	Screening	Health education	Mother & Child	Family Planning		Post-Natal (birth to 6 weeks)	Adult		09:30:00	10:15:00	0.03125	45
1					Rural					10:15:00	10:30:00	00:15:00	15	Walk			Home visits	Home visits		Screening	Health education		Family Planning			Adult			10:30:00	11:43:00	01:13:00	73
1					Rural					11:43:00	12:15:00	00:32:00	32	Walk			Home visits	Home visits		Screening	Health education	Other	Mother & Child			Child (1-5 years)	Adult		12:15:00	13:45:00	01:30:00	90
1					Rural					13:45:00	14:00:00	00:15:00	15	Walk			Home visits	Home visits		Screening	Health education		Other Chronic			Adult			14:00:00	15:17:00	01:17:00	77
1	1				Rural			2016-12-08	Friday	08:00:00	10:00:00	120	120	Walk			Home visits	Home visits		Other	Screening	Referral	HIV	Mother & Child	Other Chronic	Child (1-5 years)	Adult		10:00:00	11:15:00	01:15:00	75
1					Rural					11:15:00	11:45:00	00:30:00	30	Walk			Home visits	Home visits		Screening	Health education	Other	Mother & Child	Other Chronic		Child (1-5 years)	Adult	Elderly - over 60	11:45:00	13:00:00	01:15:00	75
1					Rural					13:00:00	13:20:00	00:20:00	20	Walk			Home visits	Home visits		Screening	Home based Care	Health education	Other Chronic			Adult			13:20:00	15:00:00	01:40:00	100
1	1	1	1		Rural		3	2016-01-08	Monday	08:30:00	08:40:00	00:10:00	10	Walk			Home visits			Referral			Mother & Child			Post-Natal (birth to 6 weeks)			08:40:00	09:00:00	0.0138889	20
1					Rural					09:00:00	09:30:00	00:30:00	30	Public transport/taxi			Training			Other			Other			Development workers			09:30:00	09:45:00	0.0104167	15
1	1				Rural				Monday	08:00:00	09:00:00	60	60	Walk			Training			Other			Other						09:00:00	10:45:00	01:45:00	105
1					Rural					10:45:00	12:00:00	0.0520833	15	Walk			Meeting with supervisor			Collect medicine			HIV			Child (5-18 years)			12:00:00	14:30:00	02:30:00	150
1	1				Rural			2016-02-08	Tuesday	08:30:00	09:30:00	60	60	Public transport/taxi			War room			Home based Care			Other Chronic			Pregnant woman			09:30:00	13:30:00	04:00:00	240
1					Rural					13:30:00	14:15:00	00:45:00	45	Walk			Home visits			Screening			TB						14:15:00	15:30:00	01:15:00	75
1	1				Rural			2016-03-08	Wednesday	08:30:00	09:45:00	0.0520833	15	Walk			Home visits			Screening			Mother & Child						09:45:00	11:30:00	01:45:00	105
1					Rural					11:30:00	12:30:00	60	60	Public transport/taxi			Break (including lunch or tea)			Collect medicine			Other Chronic			Elderly - over 60			12:30:00	14:30:00	02:00:00	120
1					Rural							00:00:00	0				Home visits			Tracing defaulters			TB						14:30:00	15:40:00	01:10:00	70
1	1				Rural			2016-04-08	Thursday	08:00:00	10:00:00	120	120	Walk			Meeting with community			Screening			Other Chronic			Pregnant woman			11:30:00	12:00:00	0.0208333	30
1					Rural					12:00:00	13:30:00	0.0625	30	Public transport/taxi			Training			Other			Other			Development workers			13:30:00	15:00:00	01:30:00	90
1					Rural							00:00:00	0				Clinic/CHC			Health education			HIV			Adult			15:00:00	16:00:00	01:00:00	60
1	1				Rural			2016-05-08	Friday	08:30:00	10:00:00	0.0625	30	Public transport/taxi			Home visits			Tracing defaulters			Nutrition			Community			10:00:00	11:00:00	01:00:00	60
1					Rural					11:00:00	11:30:00	00:30:00	30	Walk			Home visits			Health education			HIV			Adult			12:00:00	13:30:00	01:30:00	90
1					Rural							00:00:00	0				Break (including lunch or tea)			Referral			Nutrition						13:30:00	15:30:00	02:00:00	120
1	1				Rural			2016-08-08	Monday	08:30:00	09:30:00	60	60	Walk			Home visits			Home based Care			Nutrition			Adult			09:30:00	11:00:00	01:30:00	90
1					Rural					11:00:00	12:30:00	0.0625	30	Walk			Home visits			Referral			TB			Adult			12:30:00	14:00:00	01:30:00	90
1					Rural							00:00:00	0	Public transport/taxi			Break (including lunch or tea)			Child health			Mother & Child			Post-Natal (birth to 6 weeks)			14:00:00	16:00:00	02:00:00	120
1	1				Rural			2016-09-08	Tuesday	09:00:00	10:30:00	0.0625	30	Walk			Home visits			Home based Care			Nutrition			Child (1-5 years)			10:30:00	11:40:00	01:10:00	70
1					Rural					11:40:00	12:30:00	00:50:00	50	Walk			Home visits			Screening			Other			Adult			12:30:00	13:00:00	0.0208333	30
1	1				Rural			2016-10-08	Wednesday	07:00:00	10:00:00	180	180	Public transport/taxi			Training			Child health			Mother & Child			Post-Natal (birth to 6 weeks)			10:00:00	14:00:00	04:00:00	240
1	1				Rural			2016-11-08	Thursday	07:00:00	10:00:00	180	180	Public transport/taxi			Training			Health education	With Supervisor		Nutrition	Family Planning		Infant up to 1 year			10:00:00	15:00:00	05:00:00	300
1	1				Rural			2016-12-08	Friday	08:00:00	09:30:00	0.0625	30	Public transport/taxi			Home visits			Health education			Mother & Child			Community			09:30:00	11:00:00	01:30:00	90
1					Rural					11:00:00	12:30:00	0.0625	30	Public transport/taxi			Break (including lunch or tea)	Home visits		Tracing defaulters			Nutrition			Child (1-5 years)			12:30:00	14:00:00	01:30:00	90
1					Rural							00:00:00	0	Walk			Clinic/CHC			Referral			Mother & Child			Pregnant woman			14:00:00	15:30:00	01:30:00	90
1	1	1	1		Rural		11	29/07/2016	Friday	07:30:00	08:35:00	0.0451389	5	Public transport/taxi			Meeting with supervisor			Other			Other						09:15:00	10:30:00	01:15:00	75
1					Rural							00:00:00	0				Home visits			Health education	Screening		HIV			Adult	Child (5-18 years)		11:30:00	12:05:00	0.0243056	35
1					Rural							00:00:00	0				Home visits			Screening	Health education		HIV			Adult	Child (5-18 years)		12:25:00	13:35:00	01:10:00	70
1					Rural							00:00:00	0				Home visits			Screening	Health education		Family Planning			Adult	Child (5-18 years)		13:57:00	15:30:00	01:33:00	93
1	1				Rural			2016-01-08	Monday	08:00:00	08:25:00	00:25:00	25	Walk			Home visits			Screening	Health education	Child health	Mother & Child			Pregnant woman			08:25:00	09:45:00	01:20:00	80
1					Rural					09:45:00	10:00:00	00:15:00	15	Walk			Home visits			Screening	Health education	Referral	Mother & Child	Family Planning		Adult	Child (5-18 years)		10:00:00	11:35:00	01:35:00	95
1					Rural							00:00:00	0				Home visits			Screening	Health education		Family Planning	HIV		Adult	Child (5-18 years)		12:05:00	14:25:00	02:20:00	140
1	1				Rural			2016-02-08	Tuesday	08:00:00	09:30:00	0.0625	30	Public transport/taxi			Home visits			Screening	Referral	Health education	Mother & Child			Pregnant woman	Adult		09:30:00	11:45:00	02:15:00	135
1					Rural							00:00:00	0				Home visits			Screening	Health education		Family Planning			Adult			11:56:00	12:48:00	0.0361111	52
1					Rural							00:00:00	0				Home visits			Screening	Referral	Health education	HIV	Family Planning	Other Chronic	Child (5-18 years)	Adult		13:10:00	15:08:00	01:58:00	118
1	1				Rural			2016-04-08	Thursday	08:00:00	08:30:00	00:30:00	30	Public transport/taxi			Home visits			Screening	Health education		Family Planning	TB	HIV	Family			08:30:00	10:55:00	02:25:00	145
1					Rural					10:55:00	11:05:00	00:10:00	10	Walk			Home visits			Screening	Health education		Mother & Child	Family Planning		Adult			11:05:00	12:35:00	01:30:00	90
1					Rural							00:00:00	0				Home visits			Screening	Health education	Child health	Mother & Child	Family Planning		Adult	Child (5-18 years)		12:35:00	14:35:00	02:00:00	120
1	1				Rural			2016-05-08	Friday	07:15:00	08:05:00	00:50:00	50	Public transport/taxi			Home visits			Screening	Health education	Child health	HIV	Family Planning		Adult	Child (5-18 years)	Child (1-5 years)	08:05:00	09:58:00	01:53:00	113
1					Rural							00:00:00	0				Home visits			Screening	Health education	Child health	HIV	Family Planning		Adult	Child (1-5 years)		10:15:00	12:59:00	02:44:00	164
1					Rural							00:00:00	0				Home visits			Screening	Health education	Child health	HIV	Family Planning		Child (1-5 years)	Adult	Child (5-18 years)	12:59:00	15:18:00	02:19:00	139
1	1				Rural			2016-08-08	Monday	08:00:00	08:25:00	00:25:00	25	Walk			Home visits			Screening	Health education	Child health	Family Planning	HIV	TB	Child (1-5 years)	Child (5-18 years)	Adult	08:25:00	10:58:00	02:33:00	153
1					Rural					10:58:00	11:23:00	00:25:00	25	Walk			Home visits			Screening	Health education	Child health	Family Planning	HIV	TB	Child (1-5 years)	Child (5-18 years)	Adult	11:23:00	13:05:00	01:42:00	102
1					Rural							00:00:00	0				Home visits			Screening	Health education	Child health	Family Planning	HIV		Adult	Child (1-5 years)		13:05:00	14:57:00	01:52:00	112
1	1				Rural			2016-10-08	Wednesday	08:00:00	09:28:00	0.0611111	28	Walk			Home visits			Screening	Health education	Child health	Family Planning	TB	Mother & Child	Pregnant woman	Child (5-18 years)	Adult	09:28:00	11:48:00	02:20:00	140
1					Rural					11:48:00	11:59:00	00:11:00	11	Walk			Home visits			Screening	Health education	Child health	Family Planning	TB		Child (1-5 years)	Adult		11:59:00	14:03:00	02:04:00	124
1					Rural							00:00:00	0				Home visits			Screening	Health education	Child health	Family Planning	HIV	TB	Child (1-5 years)	Child (5-18 years)	Adult	14:03:00	15:49:00	01:46:00	106
1	1				Rural			2016-11-08	Thursday	07:45:00	08:45:00	60	60	Walk			Home visits			Screening	Health education	Child health	Family Planning			Adult	Child (1-5 years)		08:45:00	11:05:00	02:20:00	140
1					Rural					11:05:00	11:40:00	00:35:00	35	Walk			Home visits			Screening	Health education	Child health	Family Planning			Adult	Child (1-5 years)	Child (5-18 years)	11:40:00	13:01:00	01:21:00	81
1					Rural							00:00:00	0				Home visits			Screening	Health education		Family Planning			Adult			13:01:00	15:48:00	02:47:00	167
1	1				Rural			2016-12-08	Friday	08:00:00	08:32:00	00:32:00	32	Public transport/taxi			Home visits			Screening	Health education	Child health	Mother & Child			Pregnant woman			08:32:00	09:52:00	01:20:00	80
1					Rural					09:52:00	09:59:00	00:07:00	7	Walk			Home visits			Screening	Health education	Child health	Mother & Child	Family Planning		Child (5-18 years)	Adult		09:59:00	12:32:00	02:33:00	153
1					Rural							00:00:00	0				Home visits			Screening	Health education		Family Planning	HIV		Child (5-18 years)	Adult		12:32:00	15:00:00	02:28:00	148
1	1				Rural			15/08/2016	Monday	07:00:00	07:45:00	00:45:00	45	Public transport/taxi			Meeting with supervisor			Other			Other						09:00:00	10:35:00	01:35:00	95
1					Rural					10:35:00	11:15:00	00:40:00	40	Public transport/taxi			Home visits			Health education	Screening		HIV			Adult	Child (5-18 years)		11:15:00	12:40:00	01:25:00	85
1					Rural							00:00:00	0				Home visits			Health education	Screening		HIV			Adult	Child (5-18 years)		12:40:00	15:25:00	02:45:00	165
1	1				Rural			16/08/2016	Tuesday	08:00:00	08:20:00	00:20:00	20	Walk			Home visits			Screening	Health education		HIV			Adult	Child (5-18 years)		08:20:00	09:40:00	01:20:00	80
1					Rural					09:40:00	10:05:00	00:25:00	25	Walk			Home visits			Screening	Health education		HIV			Adult	Child (5-18 years)		10:05:00	12:35:00	02:30:00	150
1					Rural							00:00:00	0				Home visits			Screening	Health education		HIV			Adult	Child (5-18 years)		12:35:00	14:15:00	01:40:00	100
1	1	1			Rural		1	29/07/2016	Friday	08:30:00	09:00:00	00:30:00	30	Public transport/taxi			Training			Other			Other						09:15:00	09:45:00	0.0208333	30
1	1				Rural			2016-04-08	Thursday	08:00:00	08:50:00	00:50:00	50	Walk			Home visits			Health education			Other	Family Planning	Nutrition	Child (1-5 years)	Adult		08:50:00	10:30:00	01:40:00	100
1					Rural					10:30:00	10:55:00	00:25:00	25	Walk			Home visits			Screening	Child health		Nutrition	TB		Family			10:55:00	12:37:00	01:42:00	102
1					Rural					12:37:00	13:45:00	0.0472222	8	Walk			Home visits			Screening	Referral	Health education	Other			Family			13:45:00	15:25:00	01:40:00	100
1	1				Rural			2016-05-08	Friday	08:00:00	08:45:00	00:45:00	45	Walk			Clinic/CHC			Health education			Family Planning			Adult			08:45:00	15:00:00	06:15:00	375
1	1				Rural			2016-08-08	Monday	07:50:00	08:00:00	00:10:00	10	Walk			Philamhtwena			Other			Mother & Child			Child (1-5 years)	Adult		08:00:00	16:00:00	08:00:00	480
1	1				Rural			2016-10-08	Wednesday	07:55:00	08:05:00	00:10:00	10	Walk			Philamhtwena			Screening	Referral	Health education	Mother & Child			Child (1-5 years)	Adult		08:05:00	16:00:00	07:55:00	475
1	1				Rural			2016-11-08	Thursday	07:50:00	08:00:00	00:10:00	10	Walk			Philamhtwena												08:00:00	16:00:00	08:00:00	480
1	1				Rural			2016-12-08	Friday	07:50:00	08:00:00	00:10:00	10	Walk			Philamhtwena			Screening	Referral	Health education	Mother & Child			Child (1-5 years)	Adult		08:00:00	16:00:00	08:00:00	480
1	1				Rural			15/08/2016	Monday	08:00:00	09:00:00	60	60	Clinic vehichle			Meeting with supervisor			Other			Other						09:00:00	10:30:00	01:30:00	90
1					Rural					10:30:00	10:50:00	00:20:00	20	Walk			Other			Other									10:50:00	11:15:00	0.0173611	25
1					Rural					11:15:00	12:15:00	60	60	Public transport/taxi			Home visits			Screening	Health education		Mother & Child			Post-Natal (birth to 6 weeks)			12:15:00	13:55:00	01:40:00	100
1	1				Rural			16/08/2016	Tuesday	08:00:00	09:00:00	60	60	Walk			Home visits	Home visits		Screening	Referral	Health education	Mother & Child	Other Chronic		Child (1-5 years)	Adult		09:00:00	10:55:00	01:55:00	115
1					Rural					10:55:00	11:25:00	00:30:00	30	Walk			Home visits	Home visits		Screening	Health education		Other Chronic	Family Planning		Adult			11:25:00	13:00:00	01:35:00	95
1					Rural					13:00:00	13:30:00	00:30:00	30	Walk			Home visits	Home visits		Screening	Referral	Health education	Other Chronic	Other		Child (1-5 years)	Adult		13:30:00	15:12:00	01:42:00	102
1	1				Rural			17/08/2016	Wednesday	08:00:00	08:55:00	00:55:00	55	Walk			Home visits	Home visits		Screening	Referral	Health education	TB	Other Chronic		Child (1-5 years)	Adult		08:55:00	10:35:00	01:40:00	100
1					Rural					10:35:00	10:50:00	00:15:00	15	Walk			Home visits	Home visits		Screening	Health education		Other Chronic	Family Planning		Adult	Elderly - over 60		10:50:00	12:33:00	01:43:00	103
1					Rural					12:33:00	12:48:00	00:15:00	15	Walk			Home visits	Home visits		Screening	Health education		Other Chronic	Family Planning		Adult			12:48:00	14:20:00	01:32:00	92
1	1	1	1		Rural		8	29/07/2018	Friday	07:00:00	09:00:00	120	120	Public transport/taxi			Training			Other			Other						09:00:00	10:30:00	01:30:00	90
1	1				Rural			2016-01-08	Monday	09:30:00	11:00:00	0.0625	30	Public transport/taxi			Other			Other									11:30:00	12:00:00	0.0208333	30
1	1				Rural			2016-02-08	Tuesday	07:00:00	07:25:00	00:25:00	25	Public transport/taxi			Home visits			Bring medicine to patient			Mother & Child			Adult			07:30:00	08:00:00	0.0208333	30
1					Rural							00:00:00	0				Home visits			Child health			Nutrition			Child (1-5 years)			08:00:00	09:00:00	01:00:00	60
1					Rural					09:05:00	09:30:00	00:25:00	25	Walk			Home visits			Screening			TB			Adult			09:40:00	10:30:00	0.0347222	50
1					Rural					10:35:00	10:40:00	00:05:00	5	Walk			Home visits			Screening			HIV			Adult			10:50:00	11:45:00	0.0381944	55
1					Rural							00:00:00	0				Home visits			Health education			Nutrition			Infant up to 1 year			11:45:00	12:30:00	0.03125	45
1	1				Rural			2016-04-08	Thursday	07:50:00	08:00:00	00:10:00	10	Walk			Home visits			Health education			Other			Adult			08:10:00	08:35:00	0.0173611	25
1					Rural							00:00:00	0				Home visits			Child health			Nutrition			Child (1-5 years)			08:35:00	09:15:00	0.0277778	40
1					Rural					09:15:00	09:30:00	00:15:00	15	Walk			Home visits			Health education			Nutrition			Elderly - over 60			09:40:00	10:30:00	0.0347222	50
1					Rural					10:30:00	10:45:00	00:15:00	15	Walk			Home visits			Health education			TB			Adult			10:50:00	12:49:00	01:59:00	119
1	1				Rural			2016-05-08	Friday	07:50:00	08:00:00	00:10:00	10	Walk			Home visits			Screening			HIV			Adult			08:36:00	09:00:00	0.0166667	24
1					Rural							00:00:00	0				Home visits			Health education			TB			Adult			09:00:00	09:30:00	0.0208333	30
1					Rural					09:30:00	09:35:00	00:05:00	5	Walk			Home visits			Child health			Nutrition			Child (1-5 years)			09:40:00	10:30:00	0.0347222	50
1					Rural					10:30:00	10:35:00	00:05:00	5	Walk			Home visits			Health education			HIV			Adult			10:45:00	11:35:00	0.0347222	50
1					Rural							00:00:00	0				Home visits			Screening			HIV			Adult			11:35:00	12:00:00	0.0173611	25
1	1				Rural			2016-08-08	Monday	07:50:00	08:00:00	00:10:00	10	Walk			Home visits			Health education			HIV			Family			08:56:00	10:00:00	01:04:00	64
1					Rural							00:00:00	0				Home visits			Screening			HIV			Family			10:00:00	10:30:00	0.0208333	30
1					Rural					10:30:00	10:35:00	00:05:00	5	Walk			Home visits			Health education			Other			Community			10:40:00	11:30:00	0.0347222	50
1					Rural							00:00:00	0				Home visits			Child health			Nutrition			Child (1-5 years)			11:30:00	11:45:00	0.0104167	15
1					Rural					11:45:00	11:50:00	00:05:00	5	Walk			Home visits			Health education			HIV			Adult			12:00:00	13:00:00	01:00:00	60
1					Rural							00:00:00	0				Home visits			Screening			HIV			Adult			13:00:00	13:45:00	0.03125	45
1					Rural							00:00:00	0				Home visits			Child health			Nutrition			Child (1-5 years)			13:45:00	14:00:00	0.0104167	15
1	1				Rural			2016-11-08	Thursday	07:00:00	08:00:00	60	60	Public transport/taxi			Home visits			Health education			Other			Pregnant woman			08:15:00	08:32:00	0.0118056	17
1					Rural							00:00:00	0				Home visits			Screening			Other			Pregnant woman			08:32:00	08:50:00	0.0125	18
1					Rural							00:00:00	0				Home visits			Child health			Nutrition			Child (1-5 years)			08:50:00	09:30:00	0.0277778	40
1					Rural					09:30:00	09:36:00	00:06:00	6	Walk			Home visits			Child health			Nutrition			Child (1-5 years)			09:40:00	10:00:00	0.0138889	20
1					Rural							00:00:00	0				Home visits			Screening			HIV			Adult			10:00:00	11:11:00	01:11:00	71
1					Rural					11:11:00	11:27:00	00:16:00	16	Walk			Home visits			Health education			HIV			Adult			11:30:00	12:30:00	01:00:00	60
1	1				Rural			15/08/2016	Monday	07:00:00	08:45:00	0.0729167	45	Public transport/taxi			Meeting other												09:00:00	11:00:00	02:00:00	120
1	1	1	1		Rural		8	2016-12-08	Friday	07:00:00	07:55:00	00:55:00	55	Public transport/taxi			Home visits			Health education			Other			Family			08:00:00	09:05:00	01:05:00	65
1					Rural					09:05:00	09:15:00	00:10:00	10	Walk			Home visits			Child health			Nutrition			Infant up to 1 year			09:25:00	10:06:00	0.0284722	41
1					Rural					10:24:00	11:25:00	0.0423611	1	Walk			Home visits			Health education			HIV			Family			11:30:00	13:00:00	01:30:00	90
1	1	1	1		Rural		8	2016-10-08	Wednesday	07:00:00	07:40:00	00:40:00	40	Public transport/taxi			Home visits			Screening			HIV			Adult			08:00:00	09:10:00	01:10:00	70
1					Rural					09:10:00	09:30:00	00:20:00	20	Walk			Home visits			Health education			HIV			Adult			09:34:00	10:00:00	0.0180556	26
1					Rural					10:25:00	10:35:00	00:10:00	10	Walk			Home visits			Child health			Nutrition			Child (1-5 years)			10:40:00	11:30:00	0.0347222	50
1					Rural							00:00:00	0				Home visits			Screening			HIV			Adult			11:30:00	12:05:00	0.0243056	35
1	1				Rural			16/08/2016	Tuesday	07:00:00	08:00:00	60	60	Public transport/taxi			Home visits			Health education			HIV			Family			08:30:00	09:35:00	01:05:00	65
1					Rural							00:00:00	0				Home visits			Child health			Nutrition			Child (1-5 years)			09:35:00	10:00:00	0.0173611	25
1					Rural					10:00:00	10:20:00	00:20:00	20	Walk			Home visits			Health education			Family Planning			Family			10:30:00	11:15:00	0.03125	45
1					Rural							00:00:00	0				Home visits			Child health			Nutrition			Child (1-5 years)			11:15:00	11:36:00	0.0145833	21
1					Rural					11:36:00	11:46:00	00:10:00	10	Walk			Home visits			Child health			Mother & Child			Post-Natal (birth to 6 weeks)			11:50:00	12:30:00	0.0277778	40
1					Rural							00:00:00	0				Home visits			Health education			Family Planning			Family			12:30:00	13:39:00	01:09:00	69
1	1	1			Rural		4	29/07/2016	Friday	07:45:00	08:50:00	0.0451389	5	Public transport/taxi			Training			Other			Other						09:15:00	10:30:00	01:15:00	75
1	1				Rural			2016-01-08	Monday	07:55:00	08:10:00	00:15:00	15	Walk			Philamhtwena			Other									08:10:00	16:00:00	07:50:00	470
1	1				Rural			2016-02-08	Tuesday	07:51:00	08:08:00	00:17:00	17	Walk			Philamhtwena			Other									08:08:00	16:00:00	07:52:00	472
1	1				Rural			2016-04-08	Thursday	07:48:00	08:06:00	00:18:00	18	Walk			Philamhtwena			Other									08:06:00	16:00:00	07:54:00	474
1	1				Rural			2016-05-08	Friday	07:48:00	08:07:00	00:19:00	19	Walk			Philamhtwena			Other									08:07:00	16:00:00	07:53:00	473
1	1				Rural			2016-08-08	Monday	08:00:00	09:10:00	0.0486111	10	Walk			Home visits	Home visits		Screening	Health education		Mother & Child	HIV	Family Planning	Child (1-5 years)	Adult		09:10:00	10:20:00	01:10:00	70
1					Rural					10:20:00	11:15:00	00:55:00	55	Walk			Home visits	Home visits		Screening	Other		Other			Child (1-5 years)	Child (5-18 years)	Adult	11:15:00	12:05:00	0.0347222	50
1					Rural					12:05:00	12:30:00	00:25:00	25	Walk			Home visits	Home visits		Screening	Health education		Other Chronic	Other		Adult	Child (5-18 years)		12:30:00	13:25:00	0.0381944	55
1					Rural					13:25:00	14:00:00	00:35:00	35	Walk			Home visits	Home visits		Screening	Health education		Family Planning	Other		Child (1-5 years)	Adult		14:00:00	15:02:00	01:02:00	62
1					Rural					15:02:00	15:10:00	00:08:00	8	Walk			Home visits	Home visits		Screening	Health education		Family Planning	Other		Family	Child (5-18 years)		15:10:00	15:55:00	0.03125	45
1	1				Rural			2016-10-08	Wednesday	08:00:00	09:05:00	0.0451389	5	Walk			Clinic/CHC			Other									09:05:00	16:00:00	06:55:00	415
1	1				Rural			2016-11-08	Thursday	08:00:00	09:30:00	0.0625	30	Walk			Home visits	Home visits		Screening	Referral	Health education	Other			Child (1-5 years)	Adult		09:30:00	10:42:00	01:12:00	72
1					Rural					10:42:00	11:55:00	0.0506944	13	Walk			Home visits	Home visits		Screening	Referral	Health education	Mother & Child	Family Planning		Infant up to 1 year	Adult		11:55:00	12:58:00	01:03:00	63
1					Rural					12:58:00	13:45:00	00:47:00	47	Walk			Home visits	Home visits		Screening	Health education		HIV	Family Planning		Child (1-5 years)	Adult		13:45:00	14:55:00	01:10:00	70
1					Rural					14:55:00	15:30:00	00:35:00	35	Walk			Home visits	Home visits		Screening	Health education		Other Chronic			Adult			15:30:00	16:10:00	0.0277778	40
1	1				Rural			2016-12-08	Friday	08:00:00	09:42:00	0.0708333	42	Walk			Home visits	Household screening		Screening	Referral	Health education	Other Chronic			Adult			09:42:00	10:45:00	01:03:00	63
1					Rural					10:45:00	11:20:00	00:35:00	35	Walk			Home visits	Home visits		Referral	Screening	Health education	Other Chronic			Elderly - over 60			11:20:00	12:58:00	01:38:00	98
1					Rural					12:58:00	13:45:00	00:47:00	47	Walk			Home visits	Home visits		Screening	Health education		Mother & Child			Child (1-5 years)	Adult		13:45:00	14:55:00	01:10:00	70
1					Rural					14:55:00	15:10:00	00:15:00	15	Walk			Home visits	Home visits		Screening	Health education		Mother & Child			Child (1-5 years)	Adult		15:10:00	16:00:00	0.0347222	50
1	1				Rural			15/08/2016	Monday	08:00:00	09:00:00	60	60	Public transport/taxi			Meeting with supervisor			With Supervisor									09:00:00	10:30:00	01:30:00	90
1					Rural					10:49:00	11:00:00	00:11:00	11	Walk			Meeting with supervisor			Referral									11:00:00	11:30:00	0.0208333	30
1	1				Rural			16/08/2016	Tuesday	08:00:00	09:42:00	0.0708333	42	Walk			Home visits	Home visits		Screening	Referral	Health education	Other			Child (1-5 years)	Adult		09:42:00	10:45:00	01:03:00	63
1					Rural					10:45:00	11:00:00	00:15:00	15	Walk			Home visits	Home visits		Screening	Health education		Other			Child (1-5 years)	Adult		11:00:00	12:05:00	01:05:00	65
1					Rural					12:05:00	12:10:00	00:05:00	5	Walk			Home visits	Home visits		Screening	Health education		Other			Adult			12:10:00	12:55:00	0.03125	45
1					Rural					12:55:00	13:30:00	00:35:00	35	Walk			Home visits	Home visits		Screening	Referral	Health education	Other			Pregnant woman	Adult	Family	13:30:00	15:05:00	01:35:00	95
1					Rural					15:05:00	15:10:00	00:05:00	5	Walk			Home visits	Home visits		Screening	Referral	Health education	HIV	Family Planning		Child (1-5 years)	Adult		15:10:00	16:02:00	0.0361111	52
1	1	1	1		Rural		5	28/07/2016	Thursday	07:45:00	08:10:00	00:25:00	25	Public transport/taxi			Other			Other			Other			Adult			08:10:00	10:00:00	01:50:00	110
1					Rural					10:00:00	10:15:00	00:15:00	15	Public transport/taxi			Philamhtwena			Screening			Mother & Child			Child (1-5 years)			10:15:00	15:00:00	04:45:00	285
1	1				Rural			29/07/2016	Friday	07:45:00	08:05:00	00:20:00	20	Walk			Home visits			Screening			Family Planning			Adult			08:05:00	09:35:00	01:30:00	90
1					Rural					09:35:00	10:40:00	0.0451389	5	Walk			Other institutions			Health education			Family Planning			Adult			10:40:00	11:45:00	01:05:00	65
1					Rural					11:45:00	12:15:00	00:30:00	30	Walk			Home visits			Health education			Other Chronic			Pregnant woman			12:15:00	15:15:00	03:00:00	180
1	1				Rural			2016-01-08	Monday	08:00:00	08:11:00	00:11:00	11	Walk			Home visits			Screening			HIV			Adult			08:11:00	09:10:00	0.0409722	59
1					Rural					09:10:00	09:40:00	00:30:00	30	Walk			Home visits			Health education			Other Chronic			Adult			09:40:00	10:19:00	0.0270833	39
1					Rural					10:19:00	12:08:00	0.0756944	49	Walk			Home visits			Health education			Other Chronic			Pregnant woman			12:08:00	13:21:00	01:13:00	73
1	1				Rural			2016-02-08	Tuesday	07:30:00	08:18:00	00:48:00	48	Public transport/taxi			Meeting with supervisor	Campaigns		Home based Care			Other						08:18:00	16:00:00	07:42:00	462
1	1				Rural			2016-04-08	Thursday	07:15:00	07:55:00	00:40:00	40	Public transport/taxi			Philamhtwena			Screening	Referral	Health education	Mother & Child			Child (1-5 years)			07:55:00	15:00:00	07:05:00	425
1	1				Rural			2016-05-08	Friday	07:10:00	07:25:00	00:15:00	15	Public transport/taxi			Creche, ECD institutions	Campaigns		Health education	Child health		Mother & Child			Post-Natal (birth to 6 weeks)	Infant up to 1 year		07:25:00	13:00:00	05:35:00	335
1	1				Rural			2016-08-08	Monday	07:50:00	08:05:00	00:15:00	15	Walk			Home visits			Home based Care			Other Chronic			Adult			08:05:00	09:52:00	01:47:00	107
1					Rural					09:52:00	10:52:00	60	60	Walk			Home visits			Health education	Child health		Mother & Child			Child (1-5 years)			10:50:00	12:00:00	01:10:00	70
1					Rural					12:00:00	12:20:00	00:20:00	20	Walk			Home visits			Health education			TB			Family			12:20:00	13:42:00	01:22:00	82
1					Rural					13:42:00	14:10:00	00:28:00	28	Walk			Home visits			Bring medicine to patient			Other Chronic			Elderly - over 60			14:10:00	15:44:00	01:34:00	94
1	1				Rural			2016-10-08	Wednesday	07:51:00	08:08:00	00:17:00	17	Walk			Home visits			Home based Care			Other Chronic			Adult			08:08:00	09:15:00	01:07:00	67
1					Rural					09:15:00	09:52:00	00:37:00	37	Walk			Home visits			Screening			Family Planning			Adult			09:52:00	11:35:00	01:43:00	103
1					Rural					11:35:00	12:15:00	00:40:00	40	Walk			Home visits			Referral			Family Planning			Adult			12:15:00	13:55:00	01:40:00	100
1					Rural					13:55:00	14:14:00	00:19:00	19	Walk			Home visits			Referral			Other			Family			14:14:00	15:49:00	01:35:00	95
1	1				Rural			2016-11-08	Thursday	07:15:00	07:55:00	00:40:00	40	Public transport/taxi			Philamhtwena			Screening	Referral	Health education	Nutrition			Infant up to 1 year	Child (1-5 years)		07:55:00	15:00:00	07:05:00	425
1	1				Rural			2016-12-08	Friday	07:15:00	08:05:00	00:50:00	50	Walk			Home visits			Home based Care	Health education		HIV			Adult			08:05:00	09:35:00	01:30:00	90
1					Rural					09:35:00	10:45:00	0.0486111	10	Walk			Home visits			Health education			Nutrition			Family	Child (5-18 years)		10:45:00	12:25:00	01:40:00	100
1					Rural					12:25:00	13:55:00	0.0625	30	Walk			Home visits			Health education			Other			Family			13:55:00	15:30:00	01:35:00	95
1	1				Rural			15/08/2016	Monday	07:10:00	07:15:00	00:05:00	5	Public transport/taxi			Clinic/CHC			Health education			TB			Community			07:15:00	16:00:00	08:45:00	525
1	1	1			Rural		16	26/07/2016	Tuesday	10:00:00	10:15:00	00:15:00	15	Walk			Home visits			Tracing defaulters			HIV			Child (1-5 years)			10:15:00	11:00:00	0.03125	45
1	1				Rural			26/07/2016	Tuesday	08:10:00	08:40:00	00:30:00	30	Public transport/taxi			Training			Other			Other			Development workers			08:40:00	10:55:00	02:15:00	135
1					Rural					10:55:00	12:45:00	0.0763889	50	Public transport/taxi			Philamhtwena			Child health			Mother & Child			Child (1-5 years)			12:45:00	16:00:00	03:15:00	195
1	1				Rural			27/07/2016	Wednesday	06:30:00	07:20:00	00:50:00	50	Public transport/taxi			Clinic/CHC			Health education			Other			Development workers			07:20:00	08:45:00	01:25:00	85
1					Rural					08:45:00	10:35:00	0.0763889	50	Clinic vehichle			Campaigns			Health education			Other			Development workers			10:35:00	16:00:00	05:25:00	325
1	1				Rural			28/07/2016	Thursday	08:30:00	09:15:00	00:45:00	45	Walk			Philamhtwena			Child health			Mother & Child			Child (1-5 years)			09:15:00	16:00:00	06:45:00	405
1	1				Rural			29/07/2016	Friday	07:30:00	10:05:00	0.107639	35	Public transport/taxi			Meeting other			With Supervisor			Other			Development workers			10:05:00	11:00:00	0.0381944	55
1	1				Rural			2016-01-08	Monday	08:30:00	09:15:00	00:45:00	45	Walk			Home visits			Child health			Nutrition			Child (1-5 years)			09:15:00	10:45:00	01:30:00	90
1					Rural					10:45:00	12:10:00	0.0590278	25	Walk			Home visits			Screening			TB			Adult			12:10:00	13:30:00	01:20:00	80
1					Rural					13:30:00	15:00:00	0.0625	30	Walk			Home visits			Health education			Family Planning			Adult			15:00:00	16:00:00	01:00:00	60
1	1				Rural			2016-02-08	Tuesday	08:15:00	09:30:00	0.0520833	15	Walk			Home visits			Home based Care			Other Chronic			Elderly - over 60			09:30:00	10:15:00	0.03125	45
1					Rural					10:15:00	12:00:00	0.0729167	45	Walk			Home visits			Child health			Nutrition			Child (1-5 years)			12:00:00	13:15:00	01:15:00	75
1					Rural					13:15:00	14:50:00	0.0659722	35	Walk			Home visits			Child health			Mother & Child			Child (1-5 years)			14:50:00	16:00:00	01:10:00	70
1	1				Rural			2016-04-08	Thursday	08:20:00	09:40:00	0.0555556	20	Walk			Home visits			Health education			Other Chronic			Elderly - over 60			09:40:00	11:10:00	01:30:00	90
1					Rural					11:10:00	12:30:00	0.0555556	20	Walk			Home visits			Home based Care			Other Chronic			Elderly - over 60			12:30:00	13:55:00	01:25:00	85
1					Rural					13:55:00	15:00:00	0.0451389	5	Walk			Home visits			Screening			HIV			Family			15:00:00	16:00:00	01:00:00	60
1	1				Rural			2016-05-08	Friday	08:10:00	09:30:00	0.0555556	20	Walk			Home visits			Child health			Nutrition			Child (1-5 years)			09:30:00	11:35:00	02:05:00	125
1					Rural					11:35:00	12:20:00	00:45:00	45	Walk			Home visits			Health education			Mother & Child			Post-Natal (birth to 6 weeks)			12:20:00	14:00:00	01:40:00	100
1					Rural					14:00:00	15:13:00	0.0506944	13	Walk			Home visits			Home based Care			Other Chronic			Elderly - over 60			15:13:00	16:00:00	0.0326389	47
1	1				Rural			2016-08-08	Monday	08:15:00	09:00:00	00:45:00	45	Walk			Philamhtwena			Child health			Mother & Child			Child (1-5 years)			09:00:00	16:00:00	07:00:00	420
1	1				Rural			2016-10-08	Wednesday	08:30:00	10:00:00	0.0625	30	Walk			Philamhtwena			Child health			Mother & Child			Child (1-5 years)			10:00:00	16:00:00	06:00:00	360
1	1	1	1		Rural		6	26/07/2016	Tuesday	08:00:00	08:45:00	00:45:00	45	Walk			Philamhtwena			Screening			Nutrition			Child (1-5 years)			08:45:00	09:00:00	0.0104167	15
1	1				Rural			27/08/2016	Wednesday	06:00:00	07:00:00	60	60	Public transport/taxi			Other			Other			Other			Development workers			07:00:00	15:00:00	08:00:00	480
1	1				Rural			28/07/2016	Thursday	08:00:00	08:20:00	00:20:00	20	Walk			Other			Bring medicine to patient			HIV			Adult			08:20:00	14:00:00	05:40:00	340
1	1				Rural			29/07/2016	Friday	08:00:00	09:00:00	60	60	Public transport/taxi			Clinic/CHC			Other			Other			Adult			09:00:00	12:45:00	03:45:00	225
1	1				Rural			2016-01-08	Monday	08:00:00	08:15:00	00:15:00	15	Walk			Philamhtwena			Screening			Nutrition			Child (1-5 years)			08:15:00	15:30:00	07:15:00	435
1	1				Rural			2016-02-08	Tuesday	08:00:00	08:30:00	00:30:00	30	Walk			Home visits			Health education			TB			Adult			08:30:00	09:00:00	0.0208333	30
1					Rural					09:30:00	09:40:00	00:10:00	10	Walk			Home visits			Screening			Family Planning			Adult			09:40:00	10:00:00	0.0138889	20
1					Rural					10:00:00	10:15:00	00:15:00	15	Walk			Home visits			Child health			HIV			Child (5-18 years)			10:15:00	10:30:00	0.0104167	15
1	1				Rural			2016-03-08	Wednesday	09:00:00	09:30:00	00:30:00	30	Walk			Other												09:30:00	11:00:00	01:30:00	90
1	1				Rural			2016-04-08	Thursday	07:00:00	08:00:00	60	60	Public transport/taxi			Other			Collect medicine			HIV			Child (5-18 years)			08:00:00	14:30:00	06:30:00	390
1	1				Rural			2016-05-08	Friday	08:00:00	08:30:00	00:30:00	30	Walk			Home visits			Home based Care			Other			Adult			08:30:00	09:30:00	01:00:00	60
1					Rural					09:30:00	09:45:00	00:15:00	15	Walk			Creche, ECD institutions			Health education			Nutrition			Child (1-5 years)			09:45:00	10:00:00	0.0104167	15
1					Rural					10:00:00	10:05:00	00:05:00	5	Walk			Home visits			Health education			Other Chronic			Family			10:05:00	10:20:00	0.0104167	15
1	1				Rural			2016-08-08	Monday	08:00:00	08:15:00	00:15:00	15	Walk			Philamhtwena			Health education			Nutrition			Child (1-5 years)			08:15:00	15:30:00	07:15:00	435
1	1				Rural			2016-10-08	Wednesday	08:00:00	09:00:00	60	60	Walk			Campaigns			Other			Other			Community			09:00:00	13:00:00	04:00:00	240
1	1	1			Rural		16	2016-04-08	Thursday	08:30:00	09:30:00	60	60	Walk			Training			Other			Other			Development workers			09:30:00	09:55:00	0.0173611	25
1					Rural					09:55:00	10:30:00	00:35:00	35	Walk			Home visits			Referral			Other Chronic			Adult			10:30:00	10:50:00	0.0138889	20
1	1				Rural			2016-04-08	Thursday	11:30:00	12:00:00	00:30:00	30	Walk			War room			Health education			Nutrition			Child (5-18 years)			12:00:00	14:00:00	02:00:00	120
1	1				Rural			2016-05-08	Friday	08:30:00	10:00:00	0.0625	30	Public transport/taxi			Home visits			Health education			HIV	TB		Adult	Family		10:00:00	11:00:00	01:00:00	60
1					Rural					11:00:00	11:50:00	00:50:00	50	Walk			Clinic/CHC			Collect medicine			Mother & Child			Post-Natal (birth to 6 weeks)			11:50:00	12:30:00	0.0277778	40
1					Rural							00:00:00	0				Break (including lunch or tea)			Screening			TB			Pregnant woman			14:00:00	15:00:00	01:00:00	60
1	1				Rural			2016-08-08	Monday	08:00:00	08:30:00	00:30:00	30	Walk			Clinic/CHC			Tracing defaulters			HIV	TB		Adult			08:30:00	10:00:00	01:30:00	90
1					Rural					10:00:00	10:45:00	00:45:00	45	Walk			Break (including lunch or tea)			Home based Care			Family Planning			Child (5-18 years)			10:45:00	11:30:00	0.03125	45
1					Rural							00:00:00	0				Home visits			Screening			TB			Pregnant woman			12:00:00	13:00:00	01:00:00	60
1	1				Rural			2016-09-08	Tuesday	09:00:00	10:30:00	0.0625	30	Walk			Home visits			Home based Care			Nutrition			Child (1-5 years)			10:30:00	11:40:00	01:10:00	70
1					Rural					11:40:00	12:30:00	00:50:00	50	Walk			Home visits			Screening			Other			Adult			12:30:00	13:00:00	0.0208333	30
1	1				Rural			2016-10-08	Wednesday	07:00:00	10:00:00	180	180	Public transport/taxi			Training			Health education	With Supervisor		Nutrition	Family Planning		Infant up to 1 year			10:00:00	15:00:00	05:00:00	300
1	1				Rural			2016-11-08	Thursday	07:00:00	10:00:00	180	180	Public transport/taxi			Training			Child health			Mother & Child			Post-Natal (birth to 6 weeks)			10:00:00	14:00:00	04:00:00	240
1	1				Rural			2016-12-08	Friday	07:00:00	08:00:00	60	60	Walk			Home visits			Referral			Nutrition			Infant up to 1 year			08:00:00	11:00:00	03:00:00	180
1					Rural					11:00:00	11:30:00	00:30:00	30	Walk			Home visits			Health education			Nutrition			Family			11:30:00	13:30:00	02:00:00	120
1					Rural							00:00:00	0				Break (including lunch or tea)			Bring medicine to patient			HIV			Adult			13:30:00	14:30:00	01:00:00	60
1	1				Rural			15/08/2016	Monday	08:00:00	09:00:00	60	60	Walk			Creche, ECD institutions			Health education			Nutrition			Child (5-18 years)			09:00:00	10:00:00	01:00:00	60
1					Rural					10:00:00	10:30:00	00:30:00	30	Walk			Campaigns			Health education			Family Planning			Adult			10:30:00	12:00:00	01:30:00	90
1					Rural							00:00:00	0				Break (including lunch or tea)			Collect medicine			Other Chronic			Adult			12:00:00	12:50:00	0.0347222	50
1	1				Rural			16/08/2016	Tuesday	08:00:00	10:30:00	0.104167	30	Public transport/taxi			War room			Home based Care			TB			Pregnant woman			10:30:00	14:00:00	03:30:00	210
1	1				Rural			17/08/2016	Wednesday	08:00:00	09:30:00	0.0625	30	Public transport/taxi			Home visits			Health education			Mother & Child			Infant up to 1 year			09:30:00	10:30:00	01:00:00	60
1					Rural					10:30:00	12:30:00	120	120	Public transport/taxi			Break (including lunch or tea)			Tracing defaulters			HIV	TB		Child (5-18 years)			12:30:00	14:00:00	01:30:00	90
1					Rural							00:00:00	0				Support Groups			Home based Care			Mother & Child			Pregnant woman			14:00:00	16:00:00	02:00:00	120
1	1	1	1		Rural		6	2016-01-08	Monday	09:55:00	10:30:00	00:35:00	35	Public transport/taxi			Training			Other			Other						10:30:00	12:25:00	01:55:00	115
1					Rural					12:25:00	14:45:00	0.0972222	20	Public transport/taxi			Home visits			Health education			TB			Adult			14:45:00	15:15:00	0.0208333	30
1					Rural					15:15:00	15:31:00	00:16:00	16	Walk			Home visits			Screening			Mother & Child			Child (1-5 years)			15:31:00	16:04:00	0.0229167	33
1	1				Rural			2016-02-08	Tuesday	07:00:00	08:15:00	0.0520833	15	Public transport/taxi			Clinic/CHC			Health education			Mother & Child			Community			08:15:00	10:17:00	02:02:00	122
1					Rural					10:17:00	10:19:00	00:02:00	2	Walk			Clinic/CHC			Other			Other			Community			10:19:00	11:00:00	0.0284722	41
1					Rural					11:00:00	11:01:00	00:01:00	1	Walk			Break (including lunch or tea)												11:01:00	11:30:00	0.0201389	29
1					Rural					11:30:00	11:32:00	00:02:00	2	Walk			Clinic/CHC			Other			Other			Community			11:32:00	15:55:00	04:23:00	263
1	1				Rural			2016-03-08	Wednesday	07:45:00	08:00:00	00:15:00	15	Walk			Home visits			Tracing defaulters			TB			Adult			08:00:00	08:45:00	0.03125	45
1					Rural					08:45:00	08:48:00	00:03:00	3	Walk			Home visits			Child health			Nutrition			Child (1-5 years)			08:48:00	09:39:00	0.0354167	51
1					Rural					09:39:00	09:44:00	00:05:00	5	Walk			Home visits			Health education			Family Planning			Adult			09:44:00	10:17:00	0.0229167	33
1					Rural					10:17:00	10:20:00	00:03:00	3	Walk			Home visits			Referral			Other			Child (5-18 years)			10:20:00	10:55:00	0.0243056	35
1					Rural					10:55:00	10:57:00	00:02:00	2	Walk			Home visits			Screening			TB			Elderly - over 60			10:57:00	11:40:00	0.0298611	43
1	1				Rural			2016-04-08	Thursday	07:30:00	08:00:00	00:30:00	30	Walk			Home visits			Health education			Other			Adult			08:00:00	08:45:00	0.03125	45
1					Rural					08:45:00	09:02:00	00:17:00	17	Walk			Home visits			Referral			Other			Pregnant woman			09:02:00	10:00:00	0.0402778	58
1					Rural					10:00:00	10:46:00	00:46:00	46				Break (including lunch or tea)												10:46:00	11:05:00	0.0131944	19
1					Rural					11:05:00	11:19:00	00:14:00	14	Walk			Home visits			Referral			Mother & Child			Post-Natal (birth to 6 weeks)			11:19:00	11:40:00	0.0145833	21
1					Rural					11:40:00	12:06:00	00:26:00	26	Walk			Home visits			Health education			HIV			Family			12:06:00	13:03:00	0.0395833	57
1					Rural					13:03:00	14:05:00	0.0430556	2				Break (including lunch or tea)												14:05:00	14:20:00	0.0104167	15
1					Rural					14:20:00	14:25:00	00:05:00	5	Walk			Home visits			Child health			Mother & Child			Infant up to 1 year			14:25:00	15:06:00	0.0284722	41
1					Rural					15:06:00	15:26:00	00:20:00	20	Walk			Home visits			Other			Mother & Child			Child (1-5 years)			15:26:00	16:15:00	0.0340278	49
1	1				Rural			2016-05-08	Friday	07:30:00	07:55:00	00:25:00	25	Walk			Home visits			Health education			Family Planning			Adult			07:55:00	08:40:00	0.03125	45
1					Rural					08:40:00	08:43:00	00:03:00	3	Walk			Home visits			Health education			Other Chronic			Elderly - over 60			08:43:00	09:44:00	01:01:00	61
1					Rural					09:44:00	10:01:00	00:17:00	17	Walk			Home visits			Tracing defaulters			TB			Adult			10:01:00	11:00:00	0.0409722	59
1					Rural					11:00:00	11:35:00	00:35:00	35	Walk			Break (including lunch or tea)												11:35:00	11:40:00	0.00347222	5
1					Rural					11:40:00	11:57:00	00:17:00	17	Walk			Home visits			Health education			Other Chronic			Family			11:57:00	12:17:00	0.0138889	20
1					Rural					12:17:00	12:25:00	00:08:00	8	Walk			Home visits			Health education			HIV			Pregnant woman			12:25:00	13:06:00	0.0284722	41
1					Rural					13:06:00	14:05:00	00:59:00	59	Walk			Break (including lunch or tea)												14:05:00	14:13:00	0.00555556	8
1					Rural					14:13:00	14:18:00	00:05:00	5	Walk			Home visits			Referral			Family Planning			Adult			14:18:00	14:48:00	0.0208333	30
1					Rural					14:48:00	15:00:00	00:12:00	12	Walk			Home visits			Child health			Other			Child (5-18 years)			15:00:00	16:04:00	01:04:00	64
1	1				Rural			2016-08-08	Monday	07:45:00	08:10:00	00:25:00	25	Walk			Home visits			Screening			Mother & Child			Post-Natal (birth to 6 weeks)			08:10:00	09:00:00	0.0347222	50
1					Rural					09:00:00	09:15:00	00:15:00	15	Walk			Home visits			Referral			Family Planning			Adult			09:15:00	10:00:00	0.03125	45
1					Rural					10:00:00	10:06:00	00:06:00	6				Break (including lunch or tea)												10:06:00	10:47:00	0.0284722	41
1					Rural					10:47:00	10:55:00	00:08:00	8	Walk			Home visits			DOTS			TB			Elderly - over 60			10:55:00	12:02:00	01:07:00	67
1					Rural					12:02:00	12:10:00	00:08:00	8	Walk			Home visits			Health education			Other Chronic			Family			12:10:00	13:20:00	01:10:00	70
1					Rural					13:20:00	13:25:00	00:05:00	5				Break (including lunch or tea)												13:25:00	14:21:00	0.0388889	56
1					Rural					14:21:00	14:30:00	00:09:00	9	Walk			Creche, ECD institutions			Child health			Nutrition			Child (1-5 years)			14:30:00	15:40:00	01:10:00	70
1					Rural					15:40:00	15:45:00	00:05:00	5	Walk			Creche, ECD institutions			Child health			Other Chronic			Child (1-5 years)			15:45:00	16:15:00	0.0208333	30
1	1				Rural			2016-09-08	Tuesday	09:45:00	10:01:00	00:16:00	16	Walk			Home visits			Other			Mother & Child			Pregnant woman			10:01:00	13:06:00	03:05:00	185
1	1				Rural			2016-10-08	Wednesday	06:45:00	08:00:00	0.0520833	15	Public transport/taxi			Training			Other			Other						08:00:00	16:00:00	08:00:00	480
1	1				Rural			2016-11-08	Thursday	06:45:00	08:00:00	0.0520833	15	Public transport/taxi			Training			Other			Other						08:00:00	16:00:00	08:00:00	480
1	1				Rural			2016-12-08	Friday	07:15:00	08:55:00	0.0694444	40	Public transport/taxi			Home visits			Referral			Mother & Child			Family			08:55:00	09:30:00	0.0243056	35
1					Rural					09:30:00	10:32:00	0.0430556	2	Public transport/taxi			Other institutions			Referral			Other			Family			10:32:00	15:00:00	04:28:00	268
1	1				Rural			15/08/2016	Monday	07:40:00	08:00:00	00:20:00	20	Walk			Home visits			Bring medicine to patient			Other Chronic			Adult			08:00:00	08:46:00	0.0319444	46
1					Rural					08:46:00	09:30:00	00:44:00	44	Public transport/taxi			War room			With Supervisor			Nutrition			Development workers			09:30:00	12:15:00	02:45:00	165
1					Rural					12:15:00	13:30:00	0.0520833	15				Break (including lunch or tea)												13:30:00	14:15:00	0.03125	45
1					Rural					14:15:00	15:15:00	60	60	Public transport/taxi			Home visits			Screening			Other Chronic			Pregnant woman			15:15:00	16:45:00	01:30:00	90
1	1	1	1		Rural		2	2016-01-08	Monday	08:00:00	08:05:00	00:05:00	5	Walk			Home visits			Home based Care			Mother & Child			Child (1-5 years)			08:05:00	09:00:00	0.0381944	55
1					Rural					09:00:00	10:00:00	60	60	Walk			Training			Other			Other						10:00:00	12:25:00	02:25:00	145
1					Rural					12:00:00	12:30:00	00:30:00	30				Meeting other			Other			Other						12:30:00	13:30:00	01:00:00	60
1					Rural					13:30:00	13:31:00	00:01:00	1				Break (including lunch or tea)												13:31:00	14:00:00	0.0201389	29
1					Rural					15:05:00	15:10:00	00:05:00	5	Walk			Home visits			Other			Other			Child (5-18 years)			15:10:00	16:30:00	01:20:00	80
1	1				Rural			2016-02-08	Tuesday	08:00:00	08:10:00	00:10:00	10	Walk			Home visits			Health education			HIV	TB		Child (1-5 years)	Adult		08:10:00	09:32:00	01:22:00	82
1					Rural					09:32:00	09:36:00	00:04:00	4	Walk			Home visits			Health education			Family Planning			Adult			09:36:00	10:16:00	0.0277778	40
1					Rural					10:16:00	10:17:00	00:01:00	1	Walk			Home visits			Home based Care			Other			Adult			10:17:00	13:02:00	02:45:00	165
1					Rural					13:02:00	13:10:00	00:08:00	8				Break (including lunch or tea)												13:10:00	13:40:00	0.0208333	30
1					Rural					13:40:00	13:50:00	00:10:00	10	Walk			Home visits			Home based Care			Other			Elderly - over 60			13:50:00	15:00:00	01:10:00	70
1					Rural					15:00:00	15:11:00	00:11:00	11	Walk			Home visits			Other			Other			Child (5-18 years)			15:11:00	16:30:00	01:19:00	79
1	1				Rural			2016-03-08	Wednesday	07:52:00	08:00:00	00:08:00	8	Walk			Home visits			Other			Other			Child (5-18 years)			08:00:00	12:03:00	04:03:00	243
1					Rural					12:03:00	12:12:00	00:09:00	9	Walk			Break (including lunch or tea)												12:12:00	12:42:00	0.0208333	30
1					Rural					12:42:00	12:47:00	00:05:00	5	Walk			Home visits			Other			Other	HIV		Child (5-18 years)			12:47:00	14:30:00	01:43:00	103
1					Rural					14:30:00	14:35:00	00:05:00	5	Walk			Home visits			Other			Other			Child (5-18 years)			14:35:00	16:00:00	01:25:00	85
1	1				Rural			2016-04-08	Thursday	07:42:00	08:01:00	00:19:00	19	Walk			Home visits			Home based Care	Health education		HIV	Family Planning		Adult	Child (1-5 years)		08:01:00	09:30:00	01:29:00	89
1					Rural					09:30:00	09:31:00	00:01:00	1	Walk			Home visits			Health education			HIV	TB		Pregnant woman	Adult		09:31:00	10:34:00	01:03:00	63
1					Rural					10:34:00	10:35:00	00:01:00	1	Walk			Home visits			Bring medicine to patient			TB			Child (5-18 years)			10:35:00	11:10:00	0.0243056	35
1					Rural					11:10:00	11:20:00	00:10:00	10	Walk			Home visits			Home based Care		Health education	Nutrition			Child (5-18 years)			11:20:00	12:30:00	01:10:00	70
1					Rural					12:30:00	12:40:00	00:10:00	10	Walk			Break (including lunch or tea)												12:40:00	13:30:00	0.0347222	50
1					Rural					13:30:00	14:05:00	00:35:00	35	Walk			Home visits			Bring medicine to patient	Health education		HIV			Adult			14:05:00	14:31:00	0.0180556	26
1					Rural					14:31:00	14:40:00	00:09:00	9	Walk			Home visits			Other			Other			Child (5-18 years)			14:40:00	16:30:00	01:50:00	110
1	1				Rural			2016-05-08	Friday	07:30:00	08:30:00	60	60	Walk			Clinic/CHC			Health education	Other		Other			Development workers			08:30:00	13:00:00	04:30:00	270
1					Rural					13:00:00	13:01:00	00:01:00	1				Break (including lunch or tea)												13:01:00	13:30:00	0.0201389	29
1					Rural					13:30:00	14:01:00	00:31:00	31	Walk			Clinic/CHC			Other			Other			Development workers			14:01:00	15:30:00	01:29:00	89
1					Rural					13:30:00	15:55:00	0.100694	25	Walk			Home visits			Other			Other			Child (5-18 years)			15:55:00	16:30:00	0.0243056	35
1	1				Rural			2016-08-08	Monday	08:00:00	08:03:00	00:03:00	3	Walk			Home visits			Bring medicine to patient	DOTS		Mother & Child			Adult	Child (1-5 years)		08:03:00	11:15:00	03:12:00	192
1					Rural					11:15:00	11:18:00	00:03:00	3	Walk			Home visits			Home based Care			HIV	TB		Child (5-18 years)			11:18:00	13:29:00	02:11:00	131
1					Rural					13:29:00	13:33:00	00:04:00	4	Walk			Break (including lunch or tea)												13:33:00	14:00:00	0.01875	27
1					Rural					14:00:00	14:05:00	00:05:00	5	Walk			Home visits			Health education			Nutrition			Child (1-5 years)			14:04:00	16:22:00	02:18:00	138
1	1				Rural			2016-10-08	Wednesday	08:00:00	09:00:00	60	60	Walk			Clinic/CHC			Health education			TB			Community			09:00:00	09:43:00	0.0298611	43
1					Rural					09:57:00	10:00:00	00:03:00	3	Walk			Clinic/CHC			Other			Other			Development workers			10:00:00	13:30:00	03:30:00	210
1					Rural					13:30:00	14:00:00	00:30:00	30	Walk			Break (including lunch or tea)												14:00:00	14:30:00	0.0208333	30
1					Rural					14:30:00	15:00:00	00:30:00	30	Walk			Home visits			Other			Other			Child (1-5 years)			15:00:00	16:30:00	01:30:00	90
1	1				Rural			2016-11-08	Thursday	08:00:00	09:00:00	60	60	Walk			Clinic/CHC			Health education			Mother & Child			Community			09:00:00	12:25:00	03:25:00	205
1					Rural					12:25:00	12:27:00	00:02:00	2	Walk			Meeting with supervisor			With Supervisor									12:27:00	13:30:00	01:03:00	63
1					Rural					13:30:00	13:31:00	00:01:00	1	Walk			Break (including lunch or tea)												13:31:00	14:00:00	0.0201389	29
1					Rural					14:00:00	15:00:00	60	60	Walk			Home visits			Home based Care			Other			Child (5-18 years)			15:00:00	16:30:00	01:30:00	90
1	1				Rural			2016-12-08	Friday	07:49:00	08:02:00	00:13:00	13	Walk			Home visits			Bring medicine to patient	Health education		Mother & Child	Other Chronic		Elderly - over 60			08:02:00	09:00:00	0.0402778	58
1					Rural					09:00:00	09:01:00	00:01:00	1	Walk			Home visits			Health education	Referral		Mother & Child			Pregnant woman			09:01:00	10:00:00	0.0409722	59
1					Rural					10:00:00	10:10:00	00:10:00	10	Walk			Home visits			Child health			Mother & Child			Child (5-18 years)			10:10:00	12:30:00	02:20:00	140
1					Rural					12:30:00	12:36:00	00:06:00	6	Walk			Break (including lunch or tea)												12:36:00	13:36:00	01:00:00	60
1					Rural					13:36:00	13:42:00	00:06:00	6	Walk			Home visits			Other			Other			Child (5-18 years)			13:42:00	16:30:00	02:48:00	16
1	1				Rural			15/08/2016	Monday	08:00:00	08:01:00	00:01:00	1	Walk			Home visits			Home based Care			HIV	TB		Child (5-18 years)			08:01:00	11:00:00	02:59:00	179
1					Rural					11:00:00	11:10:00	00:10:00	10	Walk			Home visits			Bring medicine to patient			TB			Elderly - over 60			11:10:00	13:28:00	02:18:00	138
1					Rural					13:28:00	13:46:00	00:18:00	18	Walk			Break (including lunch or tea)												13:46:00	14:21:00	0.0243056	35
1					Rural					14:21:00	14:32:00	00:11:00	11	Walk			Home visits			Bring medicine to patient	Health education		HIV	TB		Family			14:32:00	16:30:00	01:58:00	118
1	1	1	1		Rural		9	2016-01-08	Monday	08:30:00	08:57:00	00:27:00	27	Public transport/taxi			Training			Other			Other						08:57:00	12:25:00	03:28:00	208
1					Rural					12:25:00	13:05:00	00:40:00	40	Public transport/taxi			Meeting with supervisor			Child health			TB			Child (1-5 years)			13:05:00	13:53:00	0.0333333	48
1	1				Rural			2016-02-08	Tuesday	08:30:00	08:45:00	00:15:00	15	Walk			Home visits			Health education			Other Chronic			Adult			08:45:00	09:56:00	01:11:00	71
1					Rural					09:56:00	10:15:00	00:19:00	19	Walk			Home visits			Bring medicine to patient			Other Chronic			Adult			10:15:00	10:35:00	0.0138889	20
1					Rural							00:00:00	0				Home visits			Health education			HIV			Family			10:35:00	11:02:00	0.01875	27
1					Rural					11:02:00	13:42:00	0.111111	40	Walk			Creche, ECD institutions			Screening			Other			Child (1-5 years)			13:42:00	14:05:00	0.0159722	23
1					Rural					14:05:00	15:23:00	0.0541667	18	Walk			Home visits			Tracing defaulters			HIV			Child (5-18 years)			15:23:00	15:51:00	0.0194444	28
[truncated: 512 more rows]

## Sheet: UmZinyathi
count	No Days	No CHWs	N0 SITES	Entries	Site	Type of Site	CHW Code	Date	Week Day	Travel Start	Travel End	Travel Duration	Travel Minutes	Mode	Cost of Transport	Number of Households	Activity 1	Activity 2	Actvity 3	Content 1	Content 2	Content 3	Condition 1	Condition 2	Condition 3	Recipient 1	Recipient 2	Recipient 3	Start Activity	End Activity	Length of Activity	Activity Minutes
1	1	1	1		Deep-rural		4	2016-08-09	Tuesday	07:30:00	08:00:00	00:30:00	30	Walk			Household screening			Screening			TB			Child (1-5 years)			08:00:00	09:45:00	01:45:00	105
1	1				Deep-rural			2016-08-10	Wednesday	07:00:00	08:10:00	70	70	Walk			Home visits			Health education			Other Chronic			Elderly - over 60			08:10:00	09:45:00	01:35:00	95
1					Deep-rural					10:35:00	11:20:00	00:45:00	45	Walk			Home visits			Screening			Other			Pregnant woman			11:20:00	12:50:00	01:30:00	90
1					Deep-rural					13:50:00	14:50:00	60	60	Walk			Home visits			Health education			Nutrition			Family			14:50:00	15:35:00	0.03125	45
1	1				Deep-rural			2016-08-11	Thursday	07:45:00	08:10:00	00:25:00	25	Walk			Home visits			DOTS			TB			Adult			08:10:00	08:55:00	0.03125	45
1					Deep-rural					08:55:00	09:36:00	00:41:00	41	Walk			Home visits			Referral			Other Chronic			Family			09:36:00	12:30:00	02:54:00	174
1					Deep-rural					12:30:00	12:40:00	00:10:00	10				Home visits			Bring medicine to patient			Other Chronic			Adult			12:40:00	13:15:00	0.0243056	35
1	1				Deep-rural			2016-08-12	Friday	09:00:00	09:30:00	00:30:00	30	Walk			Training			Other			Other			Development workers			09:30:00	13:00:00	03:30:00	210
1	1				Deep-rural			2016-08-15	Monday	07:30:00	10:30:00	180	180	Walk			Philamhtwena			Other			Other			Development workers			10:30:00	14:50:00	04:20:00	260
1	1				Deep-rural			2016-08-16	Tuesday	07:30:00	08:45:00	75	75	Walk			Support Groups			Health education			Other Chronic			Adult			08:45:00	10:20:00	01:35:00	96
1					Deep-rural					10:20:00	10:35:00	00:15:00	15				Break (including lunch or tea)			Other			Other						10:35:00	11:00:00	0.0173611	25
1					Deep-rural					11:00:00	11:10:00	00:10:00	10				Home visits			Screening			Mother & Child			Post-Natal (birth to 6 weeks)			11:10:00	12:45:00	01:35:00	95
1					Deep-rural					13:50:00	14:09:00	00:19:00	19				Home visits			Tracing defaulters			TB			Adult			14:09:00	15:40:00	01:31:00	91
1	1				Deep-rural			2016-08-17	wednesday	07:40:00	08:00:00	00:20:00	20	Walk			Household screening			Screening			Nutrition			Family			08:00:00	09:10:00	01:10:00	70
1					Deep-rural					09:10:00	10:05:00	00:55:00	55				Home visits			Referral			Family Planning			Child (5-18 years)			10:05:00	10:16:00	0.00763889	11
1					Deep-rural					10:45:00	10:55:00	00:10:00	10				Home visits			Health education			Other			Child (1-5 years)			10:55:00	11:59:00	01:04:00	64
1					Deep-rural					11:59:00	12:50:00	00:51:00	51				Home visits			Home based Care			Other Chronic			Elderly - over 60			12:50:00	14:50:00	02:00:00	120
1					Deep-rural					14:56:00	15:49:00	00:53:00	53				Home visits			Other			Other			Pregnant woman			15:49:00	16:00:00	0.00763889	11
1	1				Deep-rural			2016-08-18	Thursday	09:00:00	09:30:00	00:30:00	30	Walk			Training			Other			Other			Development workers			09:30:00	13:00:00	03:30:00	215
1	1				Deep-rural			2016-08-19	Friday	07:30:00	08:00:00	00:30:00	30	Walk			Home visits			DOTS			TB			Adult			08:10:00	09:10:00	01:00:00	60
1					Deep-rural					09:10:00	10:00:00	00:50:00	50				Support Groups			Health education			Other Chronic			Adult			10:00:00	12:15:00	02:15:00	135
1					Deep-rural					14:04:00	14:35:00	00:31:00	31				Other			Tracing defaulters			TB			Adult			14:35:00	15:55:00	01:20:00	80
1	1				Deep-rural			2016-08-22	Monday	08:00:00	08:05:00	00:05:00	5	Walk			Home visits			Health education			Mother & Child			Post-Natal (birth to 6 weeks)			08:05:00	10:10:00	02:05:00	125
1					Deep-rural					12:00:00	13:12:00	72	72				Home visits			Health education			Other Chronic			Elderly - over 60			13:12:00	14:45:00	01:33:00	93
1					Deep-rural					14:45:00	15:35:00	00:50:00	50																		0	0
1	1				Deep-rural			2016-08-23	Tuesday	07:10:00	08:50:00	100	100	Public transport/taxi			Meeting other	Training		Other			Other			Community			08:50:00	15:30:00	06:40:00	400
1		1			Deep-rural		3			08:00:00	08:30:00	00:30:00	30	Walk			Home visits			Health education			Mother & Child			Post-Natal (birth to 6 weeks)			08:30:00	08:45:00	0.0104167	15
1					Deep-rural					08:45:00	09:00:00	00:15:00	15	Walk			Creche, ECD institutions			Child health			Nutrition			Child (1-5 years)			09:00:00	09:30:00	0.0208333	30
1					Deep-rural					09:30:00	10:00:00	00:30:00	30	Walk			Support Groups			Health education			TB			Community			10:00:00	10:30:00	0.0208333	30
1	1				Deep-rural			2016-08-08	Monday	08:00:00	09:00:00	60	60	Walk			Clinic/CHC			Other			Other			Development workers			09:00:00	10:30:00	01:30:00	90
1					Deep-rural					10:30:00	11:00:00	00:30:00	30				Meeting other			Health education			Mother & Child			Pregnant woman			11:00:00	12:00:00	01:00:00	60
1					Deep-rural					13:00:00	14:00:00	60	60	Walk			Home visits			Health education			Mother & Child			Pregnant woman			14:00:00	15:30:00	01:30:00	90
1	1				Deep-rural			2016-08-10	Wednesday	07:30:00	08:00:00	00:30:00	30	Walk			Clinic/CHC			Health education			Nutrition			Infant up to 1 year			08:00:00	10:30:00	02:30:00	150
1					Deep-rural					10:30:00	11:30:00	60	60	Walk			Clinic/CHC			Collect medicine			Other Chronic			Adult			11:30:00	12:30:00	01:00:00	60
1					Deep-rural					13:30:00	14:30:00	60	60	Walk			Household screening			Screening			TB			Family			14:30:00	15:30:00	01:00:00	60
1	1				Deep-rural			2016-08-11	Thursday	07:30:00	08:00:00	00:30:00	30	Walk			Home visits			Child health			Nutrition			Child (1-5 years)			08:00:00	09:00:00	01:00:00	60
1					Deep-rural					09:00:00	10:30:00	0.0625	30	Walk			Home visits			Health education			Other Chronic			Elderly - over 60			10:30:00	11:30:00	01:00:00	60
1					Deep-rural					13:00:00	14:00:00	60	60	Walk			Training			Tracing defaulters			TB			Family			14:00:00	15:00:00	01:00:00	60
1					Deep-rural					15:00:00	15:30:00	00:30:00	30	Walk			Home visits			Other			Other			Child (1-5 years)			15:30:00	16:00:00	0.0208333	30
1	1				Deep-rural			2016-08-12	Friday	08:00:00	08:30:00	00:30:00	30	Walk			Meeting with CCG supervisor			With Supervisor			Other			Development workers			08:30:00	11:30:00	03:00:00	180
1					Deep-rural					13:00:00	14:30:00	0.0625	30	Walk			Home visits			Tracing defaulters			TB			Adult			14:30:00	15:30:00	01:00:00	60
1	1				Deep-rural			2016-08-15	Monday	07:30:00	08:30:00	60	60	Walk			Creche, ECD institutions			Health education			Nutrition			Child (1-5 years)			08:30:00	10:00:00	01:30:00	90
1					Deep-rural					10:00:00	11:30:00	0.0625	30	Walk			Home visits			Screening			Family Planning			Family			11:30:00	12:00:00	0.0208333	30
1					Deep-rural					15:00:00	15:30:00	00:30:00	30	Walk			Home visits			Other			Other			Adult			15:30:00	16:00:00	0.0208333	30
1	1				Deep-rural			2016-08-16	Tuesday	07:30:00	08:00:00	00:30:00	30	Walk			Household screening			Screening			Mother & Child			Post-Natal (birth to 6 weeks)			08:00:00	09:00:00	01:00:00	60
1					Deep-rural					09:00:00	10:00:00	60	60	Walk			Home visits			Child health			Mother & Child			Infant up to 1 year			10:00:00	11:00:00	01:00:00	60
1					Deep-rural					14:00:00	14:30:00	00:30:00	30	Walk			Home visits			Health education			Family Planning			Adult			14:30:00	15:30:00	01:00:00	60
1	1				Deep-rural			2016-08-17	Wednesday	07:30:00	08:00:00	00:30:00	30	Walk			Clinic/CHC			Health education			Nutrition			Child (1-5 years)			08:00:00	10:00:00	02:00:00	120
1					Deep-rural					10:00:00	11:30:00	0.0625	30	Walk			Home visits			Bring medicine to patient			HIV			Elderly - over 60			11:30:00	12:00:00	0.0208333	30
1					Deep-rural					14:00:00	14:30:00	00:30:00	30	Walk			Home visits			Referral			Other			Child (1-5 years)			14:30:00	15:00:00	0.0208333	30
1	1				Deep-rural			2016-08-18	Thursday	08:00:00	08:30:00	00:30:00	30	Walk			Clinic/CHC			Health education			TB			Infant up to 1 year			08:30:00	10:00:00	01:30:00	90
1	1				Deep-rural			2016-08-19	Friday	07:30:00	08:00:00	00:30:00	30	Walk			Home visits			Screening			TB			Child (5-18 years)			08:00:00	09:00:00	01:00:00	60
1					Deep-rural					10:30:00	11:00:00	00:30:00	30	Walk			Home visits			Health education			Other Chronic			Elderly - over 60			11:00:00	12:30:00	01:30:00	90
1					Deep-rural					12:30:00	13:00:00	00:30:00	30	Walk			Home visits			Tracing defaulters			TB			Adult			13:00:00	14:00:00	01:00:00	60
1	1				Deep-rural			2016-08-22	Monday	07:30:00	08:00:00	00:30:00	30	Walk			Home visits			DOTS			TB			Adult			08:00:00	09:00:00	01:00:00	60
1					Deep-rural					09:00:00	09:30:00	00:30:00	30	Walk			Home visits			Health education			HIV			Family			09:30:00	10:00:00	0.0208333	30
1					Deep-rural					14:00:00	14:30:00	00:30:00	30	Walk			Home visits			Other			Other			Child (1-5 years)			14:30:00	15:00:00	0.0208333	30
1	1	1	1		Rural		1	2016-08-08	Monday	07:30:00	08:00:00	00:30:00	30	Walk			Home visits			Health education			TB			Child (1-5 years)			08:00:00	10:00:00	02:00:00	120
1					Rural					11:40:00	11:42:00	00:02:00	2	Walk			Household registration			Other			Family Planning			Pregnant woman			11:40:00	12:00:00	0.0138889	20
1	1				Rural			2016-08-09	tuesday	07:30:00	08:10:00	00:40:00	40	Walk			Home visits			Referral			Nutrition			Child (1-5 years)			08:10:00	08:30:00	0.0138889	20
1					Rural					09:30:00	10:30:00	60	60	Walk			Home visits			Health education			Family Planning			Adult			10:30:00	11:30:00	01:00:00	60
1					Rural					13:30:00	14:00:00	00:30:00	30	Walk			Household screening			Screening			Other Chronic			Pregnant woman			14:00:00	15:00:00	01:00:00	60
1	1				Rural			2016-08-10	Wednesday	07:30:00	09:00:00	0.0625	30	Walk			Household registration			Health education			Nutrition			Child (1-5 years)			09:00:00	10:30:00	01:30:00	90
1					Rural					12:30:00	13:00:00	00:30:00	30	Walk			Home visits			Screening			HIV			Adult			13:00:00	14:30:00	01:30:00	90
1					Rural					14:30:00	15:00:00	00:30:00	30	Walk			Other			Other			Other			Adult			15:00:00	16:00:00	01:00:00	60
1	1				Rural			2016-08-11	Thursday	07:30:00	08:00:00	00:30:00	30	Walk			Clinic/CHC			Health education			Nutrition			Adult			08:00:00	09:30:00	01:30:00	90
1					Rural					09:30:00	10:00:00	00:30:00	30	Walk			Training			Other			Other			Development workers			10:00:00	12:00:00	02:00:00	120
1					Rural					13:00:00	13:30:00	00:30:00	30	Walk			Home visits			Child health			Other			Child (1-5 years)			13:30:00	14:00:00	0.0208333	30
1					Rural					15:00:00	15:30:00	00:30:00	30	Walk			Home visits			Other			Other			Child (1-5 years)			15:38:00	16:00:00	0.0152778	22
1	1				Rural			2016-08-12	Friday	07:00:00	09:30:00	0.104167	30	Walk			Training			Other			Other			Development workers			09:30:00	13:00:00	03:30:00	210
1	1				Rural			2016-08-15	Monday	07:00:00	08:00:00	60	60	Walk			Home visits			DOTS			TB			Adult			08:00:00	09:00:00	01:00:00	60
1					Rural					09:00:00	10:30:00	0.0625	30	Walk			Home visits			Health education			Family Planning			Adult			10:30:00	11:00:00	0.0208333	30
1					Rural					12:00:00	13:00:00	60	60	Walk			Home visits			Health education			Other Chronic			Elderly - over 60			13:00:00	13:30:00	0.0208333	30
1					Rural					15:00:00	15:15:00	00:15:00	15	Walk			Home visits			Other			TB			Adult			15:15:00	16:00:00	0.03125	45
1	1				Rural			2016-08-16	Tuesday	07:30:00	08:20:00	00:50:00	50	Walk			Home visits			Referral			Other			Child (1-5 years)			08:20:00	09:45:00	01:25:00	85
1					Rural					09:45:00	10:15:00	00:30:00	30	Walk			Home visits			Referral			Other			Child (1-5 years)			10:15:00	11:10:00	0.0381944	55
1					Rural					13:10:00	13:40:00	00:30:00	30	Walk			Home visits			Health education			TB			Family			13:40:00	14:30:00	0.0347222	50
1					Rural					14:30:00	15:00:00	00:30:00	30	Walk			Home visits			Other			TB			Adult			15:00:00	16:00:00	01:00:00	60
1	1				Rural			2016-08-17	Wednesday	07:00:00	08:00:00	60	60	Walk			Home visits			Child health			Other			Child (1-5 years)			08:00:00	09:30:00	01:30:00	90
1					Rural					09:30:00	11:00:00	0.0625	30	Walk			Home visits			Referral			Other			Adult			11:00:00	12:00:00	01:00:00	60
1					Rural					13:00:00	14:00:00	60	60	Walk			Home visits			Screening			Family Planning			Adult			14:00:00	15:00:00	01:00:00	60
1					Rural					15:00:00	15:30:00	00:30:00	30	Walk			Home visits			Other			Other			Child (5-18 years)			15:30:00	16:00:00	0.0208333	30
1	1				Rural			2016-08-18	Thursday	07:30:00	08:00:00	00:30:00	30	Walk			Clinic/CHC			Health education			Nutrition			Infant up to 1 year			08:00:00	10:00:00	02:00:00	120
1	1				Rural			2016-08-19	Friday	07:00:00	08:00:00	60	60	Walk			Home visits			Health education			Other Chronic			Adult			08:00:00	12:00:00	04:00:00	240
1					Rural					12:00:00	12:30:00	00:30:00	30	Walk			Clinic/CHC			Collect medicine			HIV			Adult			12:30:00	13:00:00	0.0208333	30
1					Rural					14:00:00	14:30:00	00:30:00	30	Walk			Home visits			Other			TB			Adult			14:30:00	15:30:00	01:00:00	60
1	1				Rural			2016-08-22	Monday	07:00:00	08:20:00	0.0555556	20	Walk			Home visits			Health education			Family Planning			Adult			08:20:00	09:00:00	0.0277778	40
1					Rural					09:00:00	09:30:00	00:30:00	30	Walk			Home visits			Health education			HIV			Family			09:30:00	10:00:00	0.0208333	30
1					Rural					14:00:00	14:30:00	00:30:00	30	Walk			Home visits			Other			Other			Adult			14:30:00	15:00:00	0.0208333	30
1	1	1	1		Deep-rural		2	2016-07-27	Wednesday	08:00:00	08:10:00	00:10:00	10	Walk			Home visits			With Supervisor			Other			Child (1-5 years)			08:10:00	08:30:00	0.0138889	20
1					Deep-rural					08:30:00	09:00:00	00:30:00	30	Walk			Philamhtwena			Screening	Referral	Health education	Mother & Child	TB	HIV	Infant up to 1 year	Child (1-5 years)		09:00:00	13:00:00	04:00:00	240
1	1				Deep-rural			2016-07-28	Thursday	06:00:00	10:15:00	0.177083	15	Public transport/taxi			Other			Other			Other			Community			10:15:00	17:05:00	06:50:00	410
1	1				Deep-rural			2016-07-29	Friday	07:30:00	08:45:00	0.0520833	15	Walk			Home visits			Health education			Mother & Child			Child (1-5 years)			08:45:00	09:20:00	0.0243056	35
1					Deep-rural					09:20:00	11:10:00	0.0763889	50	Walk			Other			Other			Other			Development workers			11:10:00	12:30:00	01:20:00	80
1					Deep-rural					12:30:00	13:15:00	00:45:00	45	Walk			Home visits			Health education			Other Chronic			Elderly - over 60			13:15:00	16:00:00	0.114583	45
1	1				Deep-rural			2016-08-01	Monday	08:00:00	08:40:00	00:40:00	40	Walk			Home visits			Health education	Child health		Mother & Child	Family Planning	Other Chronic	Child (1-5 years)			08:40:00	10:08:00	01:28:00	88
1					Deep-rural					10:08:00	10:55:00	00:47:00	47	Walk			Home visits			Health education	Referral		HIV			Child (1-5 years)	Elderly - over 60	Pregnant woman	10:55:00	11:57:00	01:02:00	62
1					Deep-rural					11:57:00	12:30:00	00:33:00	33	Walk			Home visits			Health education	Child health		Nutrition	Family Planning		Infant up to 1 year	Child (1-5 years)	Family	12:30:00	14:55:00	02:25:00	145
1					Deep-rural					14:55:00	15:35:00	00:40:00	40	Walk			Other			Other			Other			Elderly - over 60			15:35:00	16:00:00	0.0173611	25
1	1				Deep-rural			2016-08-02	Tuesday	08:00:00	08:35:00	00:35:00	35	Walk			Home visits			Health education	Child health		Nutrition	Other		Child (1-5 years)			08:35:00	09:00:00	0.0173611	25
1					Deep-rural					09:00:00	09:30:00	00:30:00	30	Walk			Home visits			Health education	Child health		Family Planning			Child (1-5 years)	Child (5-18 years)		09:30:00	10:59:00	01:29:00	89
1					Deep-rural					10:59:00	12:40:00	0.0701389	41	Walk			Home visits	Philamhtwena		Health education			Nutrition	Family Planning		Adult	Child (1-5 years)		12:40:00	14:50:00	02:10:00	130
1					Deep-rural					14:50:00	15:25:00	00:35:00	35	Walk			Other			Other			Other			Elderly - over 60			15:45:00	16:00:00	0.0104167	15
1	1				Deep-rural			2016-08-04	Thursday	08:00:00	08:45:00	00:45:00	45	Walk			Clinic/CHC			Health education	With Supervisor		Other			Infant up to 1 year	Child (1-5 years)	Child (5-18 years)	08:45:00	13:00:00	04:15:00	255
1					Deep-rural					13:00:00	13:40:00	00:40:00	40	Walk			Home visits			Other			Other			Elderly - over 60			13:40:00	16:00:00	02:20:00	140
1	1				Deep-rural			2016-08-05	Friday	07:30:00	10:05:00	0.107639	35	Walk			Other			Other			Other			Community			10:05:00	11:10:00	01:05:00	65
1	1				Deep-rural			2016-08-07	Sunday	07:30:00	08:00:00	00:30:00	30	Walk			Home visits			Referral			Other			Adult	Family		08:00:00	12:35:00	04:35:00	275
1	1				Deep-rural			2016-08-08	Monday	08:00:00	09:00:00	60	60	Walk			Home visits			Health education	Other		Nutrition			Child (1-5 years)	Adult	Elderly - over 60	09:00:00	10:05:00	01:05:00	65
1					Deep-rural					10:05:00	10:20:00	00:15:00	15	Walk			Home visits			Health education	Other		Other Chronic			Adult			10:20:00	11:35:00	01:15:00	75
1					Deep-rural					11:35:00	12:05:00	00:30:00	30	Walk			Home visits			Health education	Child health		Nutrition	Family Planning		Child (1-5 years)	Adult		12:05:00	14:07:00	02:02:00	122
1					Deep-rural					14:07:00	14:37:00	00:30:00	30	Walk			Home visits			Health education	Other		Nutrition			Child (1-5 years)	Adult		14:37:00	15:30:00	0.0368056	53
1	1				Deep-rural			2016-08-10	Wednesday	07:30:00	09:55:00	0.100694	25	Walk			Clinic/CHC			Health education			Mother & Child			Post-Natal (birth to 6 weeks)	Infant up to 1 year	Child (1-5 years)	09:55:00	13:10:00	03:15:00	195
1					Deep-rural					13:10:00	13:30:00	00:20:00	20	Clinic vehichle			Home visits			Bring medicine to patient	Health education		Other Chronic			Adult			13:30:00	14:30:00	01:00:00	60
1					Deep-rural					14:30:00	15:05:00	00:35:00	35	Walk			Home visits			Other			Other Chronic			Adult			15:05:00	15:55:00	0.0347222	50
1	1	1	1		Deep-rural		15	2016-08-08	Monday	07:00:00	07:30:00	00:30:00	30	Walk			Philamhtwena			Screening	Health education	Child health	Nutrition			Child (1-5 years)			07:30:00	15:30:00	08:00:00	480
1	1				Deep-rural			2016-08-10	Wednesday	07:00:00	07:30:00	00:30:00	30	Walk			Philamhtwena			Screening	Health education	With Supervisor	Nutrition			Child (1-5 years)			07:30:00	15:30:00	08:00:00	480
1	1				Deep-rural			2016-08-11	Thursday	07:00:00	07:30:00	00:30:00	30	Walk			Philamhtwena			Screening	Health education	Child health	Nutrition			Child (1-5 years)			07:30:00	15:30:00	08:00:00	480
1	1				Deep-rural			2016-08-12	Friday	07:00:00	07:30:00	00:30:00	30	Walk			Philamhtwena			Screening	Health education	Child health	Nutrition			Child (1-5 years)			07:30:00	15:30:00	08:00:00	480
1	1				Deep-rural			2016-08-15	Monday	07:00:00	07:30:00	00:30:00	30	Walk			Household registration			Bring medicine to patient			Other Chronic			Adult			07:30:00	08:00:00	0.0208333	30
1					Deep-rural					08:00:00	08:12:00	00:12:00	12	Walk			Home visits			Tracing defaulters			TB			Adult			08:12:00	08:45:00	0.0229167	33
1					Deep-rural					08:45:00	09:15:00	00:30:00	30	Walk			Clinic/CHC			Collect medicine			Other Chronic			Elderly - over 60			09:15:00	10:16:00	01:01:00	61
1					Deep-rural					10:16:00	10:45:00	00:29:00	29	Walk			Household registration			Bring medicine to patient			Other Chronic			Elderly - over 60			10:45:00	11:10:00	0.0173611	25
1					Deep-rural					11:10:00	11:20:00	00:10:00	10	Walk			Household registration			Screening			Other			Family			11:20:00	12:00:00	0.0277778	40
1					Deep-rural					12:00:00	12:12:00	00:12:00	12	Walk			Home visits			Health education			Family Planning			Infant up to 1 year			12:12:00	12:45:00	0.0229167	33
1					Deep-rural					12:45:00	13:00:00	00:15:00	15	Walk			Home visits			Screening			TB			Elderly - over 60			13:00:00	13:30:00	0.0208333	30
1					Deep-rural					13:30:00	13:45:00	00:15:00	15	Walk			Break (including lunch or tea)			Other			Other						13:45:00	14:00:00	0.0104167	15
1					Deep-rural					14:00:00	14:55:00	00:55:00	55	Walk			Home visits			Health education	Child health	Screening	HIV	TB		Elderly - over 60			14:55:00	15:15:00	0.0138889	20
1					Deep-rural					15:15:00	15:30:00	00:15:00	15	Walk			Home visits			Screening						Child (5-18 years)			15:30:00	16:00:00	0.0208333	30
1	1	1	1		Peri-urban		6	2016-07-28	Thursday	07:30:00	08:00:00	00:30:00	30	Private Transport			Home visits			DOTS			TB			Child (1-5 years)			08:00:00	08:50:00	0.0347222	50
1					Peri-urban					08:50:00	09:30:00	00:40:00	40	Private Transport			Household registration			Health education			HIV			Adult			09:30:00	10:30:00	01:00:00	60
1	1				Peri-urban			2016-07-29	Friday	07:30:00	09:00:00	0.0625	30	Private Transport			Campaigns			Screening			Mother & Child	Nutrition		Community			09:00:00	15:30:00	06:30:00	390
1	1				Peri-urban			2016-08-01	Monday	07:20:00	07:30:00	00:10:00	10	Walk			Home visits			Screening	DOTS		Mother & Child	TB		Child (1-5 years)	Adult		07:30:00	10:00:00	02:30:00	150
1					Peri-urban					10:00:00	10:15:00	00:15:00	15	Walk			Home visits			Screening	Tracing defaulters		TB			Adult			10:15:00	10:40:00	0.0173611	25
1	1				Peri-urban			2016-08-02	Tuesday	07:30:00	08:00:00	00:30:00	30	Clinic vehichle			Household screening			Bring medicine to patient			Other Chronic	TB		Elderly - over 60			08:00:00	10:00:00	02:00:00	120
1					Peri-urban					10:00:00	10:50:00	00:50:00	50	Clinic vehichle			Household screening			Referral			TB			Child (1-5 years)			10:50:00	12:00:00	01:10:00	70
1					Peri-urban					12:00:00	12:15:00	00:15:00	15	Clinic vehichle			Home visits			Screening			TB			Adult			12:15:00	13:36:00	01:21:00	81
1	1				Peri-urban			2016-08-04	Thursday	07:00:00	08:00:00	60	60	Clinic vehichle			Home visits			Screening			TB			Family			08:00:00	09:30:00	01:30:00	90
1					Peri-urban					09:30:00	10:30:00	60	60	Clinic vehichle			Home visits			Screening			TB			Family			10:30:00	11:00:00	0.0208333	30
1					Peri-urban					11:00:00	12:00:00	60	60	Clinic vehichle			Household registration			Screening			TB			Adult			12:00:00	13:30:00	01:30:00	90
1					Peri-urban					13:30:00	14:00:00	00:30:00	30	Clinic vehichle			Home visits			Screening			TB			Family			14:00:00	15:00:00	01:00:00	60
1					Peri-urban					15:00:00	15:30:00	00:30:00	30	Clinic vehichle			Home visits			Bring medicine to patient			TB			Adult			15:30:00	16:00:00	0.0208333	30
1	1				Peri-urban			2016-08-05	Friday	07:30:00	09:00:00	0.0625	30	Clinic vehichle			Home visits			Bring medicine to patient			HIV			Community			09:00:00	09:15:00	0.0104167	15
1					Peri-urban					09:15:00	10:00:00	00:45:00	45	Clinic vehichle			Clinic/CHC			Health education			TB			Community			10:00:00	13:00:00	03:00:00	180
1					Peri-urban					13:00:00	14:00:00	60	60	Clinic vehichle			Home visits			Health education			HIV			Family			14:00:00	15:30:00	01:30:00	90
1					Peri-urban					15:30:00	15:40:00	00:10:00	10	Clinic vehichle			Home visits			Bring medicine to patient			HIV			Adult			15:40:00	16:00:00	0.0138889	20
1	1				Peri-urban			2016-08-08	Monday	07:30:00	10:00:00	0.104167	30	Clinic vehichle			Home visits			Screening			TB			Family			10:00:00	11:00:00	01:00:00	60
1					Peri-urban					11:00:00	12:00:00	60	60	Clinic vehichle			Clinic/CHC			Health education			HIV			Community			12:00:00	13:00:00	01:00:00	60
1					Peri-urban					13:00:00	13:45:00	00:45:00	45	Clinic vehichle			Home visits			Tracing defaulters			Nutrition			Adult			13:45:00	14:30:00	0.03125	45
1					Peri-urban					14:30:00	15:00:00	00:30:00	30	Clinic vehichle			Home visits			Health education			TB			Family			15:00:00	16:00:00	01:00:00	60
1	1				Peri-urban				Tuesday	07:30:00	10:00:00	0.104167	30	Clinic vehichle			Home visits			Health education			HIV			Family			10:00:00	12:00:00	02:00:00	120
1					Peri-urban					12:00:00	13:00:00	60	60	Clinic vehichle			Home visits			Bring medicine to patient			HIV			Adult			13:00:00	14:30:00	01:30:00	90
1					Peri-urban					14:30:00	15:15:00	00:45:00	45	Clinic vehichle			Clinic/CHC			Health education			HIV			Family			15:15:00	16:00:00	0.03125	45
1	1				Peri-urban			2016-08-10	Wednesday	07:00:00	09:00:00	120	120	Clinic vehichle			Household screening			Screening			TB			Family			09:00:00	11:00:00	02:00:00	120
1					Peri-urban					11:00:00	12:30:00	0.0625	30	Clinic vehichle			Home visits			Bring medicine to patient			HIV			Adult			12:30:00	13:15:00	0.03125	45
1					Peri-urban					13:15:00	14:30:00	0.0520833	15	Clinic vehichle			Home visits			Screening			TB			Family			14:30:00	15:15:00	0.03125	45
1					Peri-urban					15:15:00	16:00:00	00:45:00	45	Clinic vehichle			Philamhtwena			Child health			Mother & Child			Child (1-5 years)			16:00:00	16:15:00	0.0104167	15
1	1	1			Peri-urban		9	2016-07-26	Tuesday	08:00:00	09:15:00	0.0520833	15	Walk			Home visits			Health education			TB			Family			09:15:00	10:00:00	0.03125	45
1					Peri-urban					10:00:00	10:30:00	00:30:00	30	Walk			Philamhtwena			Child health			Nutrition			Child (1-5 years)			10:30:00	12:30:00	02:00:00	120
1					Peri-urban					12:30:00	13:00:00	00:30:00	30	Walk			Home visits			Health education			Family Planning			Family			13:00:00	13:40:00	0.0277778	40
1					Peri-urban					13:40:00	14:00:00	00:20:00	20	Walk			Home visits			Tracing defaulters			TB			Adult			14:00:00	14:40:00	0.0277778	40
1					Peri-urban					14:40:00	15:30:00	00:50:00	50	Walk			Household registration			Health education			Other Chronic			Elderly - over 60			15:30:00	16:00:00	0.0208333	30
1	1				Peri-urban			2016-07-27	Wednesday	06:00:00	09:20:00	0.138889	20	Public transport/taxi			Meeting other			Other			Nutrition			Community			09:20:00	15:30:00	06:10:00	370
1	1				Peri-urban			2016-07-28	Thursday	08:00:00	08:30:00	00:30:00	30	Walk			Home visits			Health education			Family Planning			Pregnant woman			08:30:00	08:55:00	0.0173611	25
1					Peri-urban					08:55:00	09:25:00	00:30:00	30	Walk			Support Groups			Other			Other			Family			09:25:00	10:20:00	0.0381944	55
1					Peri-urban					10:20:00	11:15:00	00:55:00	55	Walk			Home visits			Home based Care			Other Chronic			Elderly - over 60			11:15:00	11:45:00	0.0208333	30
1					Peri-urban					11:45:00	12:30:00	00:45:00	45	Walk			Household screening			Screening			TB			Adult			12:30:00	15:55:00	03:25:00	205
1	1				Peri-urban			2016-08-11	Thursday	08:10:00	08:30:00	00:20:00	20	Walk			Home visits			DOTS			TB			Adult			08:30:00	09:15:00	0.03125	45
1					Peri-urban					09:15:00	09:55:00	00:40:00	40	Walk			Meeting other			Home based Care			Other Chronic			Elderly - over 60			09:55:00	10:30:00	0.0243056	35
1					Peri-urban					10:30:00	11:20:00	00:50:00	50	Walk			Home visits			Health education			HIV			Adult			11:20:00	11:55:00	0.0243056	35
1					Peri-urban					11:55:00	12:30:00	00:35:00	35	Walk			Home visits			Tracing defaulters			TB			Adult			12:30:00	16:00:00	03:30:00	210
1	1				Peri-urban			2016-07-29	Friday	08:00:00	09:15:00	0.0520833	15	Walk			Household screening			Screening			Other			Pregnant woman			09:15:00	10:15:00	01:00:00	60
1					Peri-urban					10:15:00	10:30:00	00:15:00	15	Walk			Home visits			Health education			HIV			Adult			10:30:00	11:20:00	0.0347222	50
1					Peri-urban					11:20:00	12:15:00	00:55:00	55	Walk			Support Groups			Health education			TB			Adult			13:15:00	13:30:00	0.0104167	15
1					Peri-urban					13:30:00	14:20:00	00:50:00	50	Walk			Home visits			Child health			Nutrition			Child (1-5 years)			14:30:00	15:55:00	01:25:00	85
1	1				Peri-urban			2016-08-01	Monday	08:30:00	08:45:00	00:15:00	15	Walk			Philamhtwena			Health education			Mother & Child			Child (1-5 years)			08:45:00	16:00:00	07:15:00	435
1	1				Peri-urban			2016-08-02	Tuesday	08:15:00	08:30:00	00:15:00	15	Walk			Philamhtwena			Health education			Mother & Child			Child (1-5 years)			08:30:00	08:55:00	0.0173611	25
1	1				Peri-urban			2016-08-04	Thursday	08:10:00	08:30:00	00:20:00	20	Walk			Home visits			Home based Care			Other Chronic			Elderly - over 60			08:30:00	09:40:00	01:10:00	70
1					Peri-urban					09:40:00	10:15:00	00:35:00	35	Walk			Household screening			Tracing defaulters			TB			Child (5-18 years)			10:15:00	11:30:00	01:15:00	75
1					Peri-urban					11:30:00	11:55:00	00:25:00	25	Walk			Meeting with community			Health education			Other Chronic			Community			11:55:00	13:00:00	01:05:00	65
1					Peri-urban					13:00:00	13:30:00	00:30:00	30	Walk			Household screening			Other			Other Chronic			Elderly - over 60			13:30:00	15:30:00	02:00:00	120
1	1				Peri-urban			2016-08-05	Friday	08:20:00	08:40:00	00:20:00	20	Walk			Philamhtwena			Child health			Nutrition			Child (1-5 years)			08:40:00	16:00:00	07:20:00	440
1	1				Peri-urban			2016-08-08	Monday	08:00:00	08:30:00	00:30:00	30	Walk			Clinic/CHC			Tracing defaulters			TB			Adult			08:30:00	09:00:00	0.0208333	30
1					Peri-urban					09:00:00	09:45:00	00:45:00	45	Walk			Creche, ECD institutions			Child health			Other Chronic			Child (1-5 years)			09:45:00	10:40:00	0.0381944	55
1					Peri-urban					10:40:00	11:00:00	00:20:00	20	Walk			Home visits			Home based Care			Other Chronic			Elderly - over 60			11:00:00	11:55:00	0.0381944	55
1					Peri-urban					11:55:00	12:20:00	00:25:00	25	Walk			Meeting other			Health education			Other			Development workers			12:20:00	15:40:00	03:20:00	200
1	1				Peri-urban			2016-08-10	Thursday	08:10:00	08:20:00	00:10:00	10	Walk			Philamhtwena			Child health			Other Chronic			Child (1-5 years)			08:20:00	15:55:00	07:35:00	455
1	1	1			Peri-urban		20	2016-08-02	Tuesday	07:40:00	08:00:00	00:20:00	20	Walk			Home visits			Health education			Other Chronic			Adult			08:00:00	08:50:00	0.0347222	50
1					Peri-urban					08:50:00	09:40:00	00:50:00	50	Walk			Home visits			Health education			Other Chronic			Adult			09:40:00	12:50:00	03:10:00	190
1					Peri-urban					12:50:00	13:00:00	00:10:00	10	Walk			Home visits			Health education			Other Chronic			Adult			13:00:00	15:40:00	0.111111	40
1	1				Peri-urban			2016-08-04	Thursday	07:40:00	08:00:00	00:20:00	20	Walk			Philamhtwena			Health education			Mother & Child			Child (1-5 years)			08:00:00	16:00:00	08:00:00	480
1	1				Peri-urban			2016-08-05	Friday	07:40:00	08:00:00	00:20:00	20	Walk			Household screening			Health education			HIV			Community			08:00:00	08:40:00	0.0277778	40
1					Peri-urban					08:40:00	09:55:00	0.0520833	15	Walk			Home visits			Health education			Other Chronic			Adult			09:55:00	12:55:00	03:00:00	180
1					Peri-urban					12:55:00	13:10:00	00:15:00	15	Walk			Home visits			Health education			Other Chronic			Adult			13:10:00	15:40:00	02:30:00	150
1	1				Peri-urban			2016-08-08	Monday	07:40:00	08:00:00	00:20:00	20	Walk			Home visits			Bring medicine to patient			TB			Adult			08:00:00	08:30:00	0.0208333	30
1					Peri-urban					08:30:00	09:50:00	0.0555556	20	Walk			Home visits			Bring medicine to patient			TB			Adult			09:50:00	12:30:00	0.111111	40
1					Peri-urban					12:30:00	13:40:00	0.0486111	10	Walk			Home visits			Bring medicine to patient			TB			Adult			13:40:00	15:40:00	02:00:00	120
1	1				Peri-urban			2016-08-10	Wednesday	07:30:00	08:00:00	00:30:00	30	Walk			Home visits			Health education			Other Chronic			Adult			08:00:00	09:30:00	01:30:00	90
1					Peri-urban					09:30:00	10:00:00	00:30:00	30	Walk			Home visits			Health education			Other Chronic			Adult			10:00:00	12:30:00	02:30:00	150
1					Peri-urban					12:30:00	13:10:00	00:40:00	40	Walk			Home visits			Health education			Other Chronic			Adult			13:10:00	15:55:00	02:45:00	165
1	1	1			Peri-urban		4	2016-08-10	Wednesday	07:30:00	08:00:00	00:30:00	30	Walk			Home visits			Screening			Mother & Child			Post-Natal (birth to 6 weeks)			08:00:00	09:00:00	01:00:00	60
1					Peri-urban					09:00:00	09:10:00	00:10:00	10	Walk			Home visits			Referral			Family Planning			Adult			09:10:00	10:00:00	0.0347222	50
1	1				Peri-urban			2016-08-02	Tuesday	08:00:00	08:40:00	00:40:00	40	Walk			Home visits			Child health			Mother & Child			Child (1-5 years)			08:40:00	09:30:00	0.0347222	50
1					Peri-urban					09:30:00	09:50:00	00:20:00	20	Walk			Home visits			Health education			Other Chronic			Adult			09:50:00	10:45:00	0.0381944	55
1					Peri-urban					10:45:00	11:00:00	00:15:00	15	Walk			Home visits			Child health			Nutrition			Child (1-5 years)			11:00:00	11:55:00	0.0381944	55
1					Peri-urban					13:30:00	14:30:00	60	60	Walk			Home visits			DOTS			TB			Child (5-18 years)			14:30:00	15:20:00	0.0347222	50
1					Peri-urban					15:20:00	16:00:00	00:40:00	40	Walk			Home visits			Screening			Other Chronic			Adult			16:00:00	16:30:00	0.0208333	30
1	1				Peri-urban			2016-08-03	Wednesday	08:00:00	08:30:00	00:30:00	30	Walk			Home visits			Bring medicine to patient			Family Planning			Mother & Child			08:30:00	09:45:00	01:15:00	75
1					Peri-urban					09:45:00	10:05:00	00:20:00	20	Walk			Household registration			Child health			Nutrition			Child (1-5 years)			10:05:00	10:50:00	0.03125	45
1					Peri-urban					10:50:00	11:10:00	00:20:00	20	Walk			Home visits			Child health			Mother & Child			Child (1-5 years)			11:10:00	11:45:00	0.0243056	35
1					Peri-urban					11:45:00	11:47:00	00:02:00	2	Walk			Home visits			Child health			Mother & Child			Child (1-5 years)			11:47:00	12:30:00	0.0298611	43
1					Peri-urban					12:30:00	12:32:00	00:02:00	2	Walk			Home visits			Child health			Mother & Child			Child (1-5 years)			12:32:00	13:00:00	0.0194444	28
1	1				Peri-urban			2016-08-04	Thursday	07:30:00	08:45:00	0.0520833	15	Walk			Home visits			Screening			Mother & Child			Post-Natal (birth to 6 weeks)			08:45:00	10:10:00	01:25:00	85
1					Peri-urban					10:10:00	10:42:00	00:32:00	32	Walk			Home visits			Referral			Family Planning			Adult			10:42:00	11:51:00	01:09:00	69
1					Peri-urban					13:00:00	13:48:00	00:48:00	48	Walk			Home visits			Home based Care			Nutrition			Family			13:45:00	14:20:00	0.0243056	35
1					Peri-urban					14:20:00	14:25:00	00:05:00	5	Walk			Home visits			Home based Care			Nutrition			Family			14:25:00	15:40:00	01:15:00	75
1					Peri-urban					15:40:00	15:43:00	00:03:00	3	Walk			Home visits			Home based Care			Nutrition			Family			15:43:00	16:42:00	0.0409722	59
1	1				Peri-urban			2016-08-05	Friday	07:00:00	08:00:00	60	60	Public transport/taxi			Other			Health education			HIV			Community			08:00:00	13:00:00	05:00:00	300
1					Peri-urban					14:20:00	15:00:00	00:40:00	40	Walk			Home visits			Other			Other			Elderly - over 60			15:00:00	16:30:00	01:30:00	90
1	1				Peri-urban			2016-08-08	Monday	07:10:00	08:00:00	00:50:00	50	Public transport/taxi			Home visits			Home based Care			HIV			Adult			08:00:00	09:40:00	01:40:00	100
1					Peri-urban					09:40:00	10:06:00	00:26:00	26	Walk			Home visits			Health education			Family Planning			Adult			10:06:00	10:55:00	0.0340278	49
1					Peri-urban					10:55:00	11:20:00	00:25:00	25	Walk			Home visits			Child health			Nutrition			Child (1-5 years)			11:20:00	12:00:00	0.0277778	40
1					Peri-urban					13:05:00	13:15:00	00:10:00	10	Walk			Home visits			DOTS			TB			Elderly - over 60			13:15:00	14:10:00	0.0381944	55
1					Peri-urban					14:10:00	14:15:00	00:05:00	5	Walk			Home visits			Tracing defaulters			Other Chronic			Adult			14:15:00	15:00:00	0.03125	45
1					Peri-urban					15:00:00	15:10:00	00:10:00	10	Walk			Home visits			Health education			Nutrition			Child (1-5 years)			15:10:00	16:30:00	01:20:00	80
1	1				Peri-urban			2016-08-09	Tuesday	10:00:00	10:05:00	00:05:00	5	Walk			Home visits			Other			Other Chronic			Elderly - over 60			10:05:00	12:00:00	01:55:00	115
1	1				Peri-urban			2016-08-10	Wednesday	07:30:00	08:00:00	00:30:00	30	Walk			Home visits			Screening			Mother & Child			Post-Natal (birth to 6 weeks)			08:00:00	09:00:00	01:00:00	60
1					Peri-urban					09:00:00	09:10:00	00:10:00	10	Walk			Home visits			Referral			Family Planning			Adult			09:10:00	10:00:00	0.0347222	50
1	1				Peri-urban			2016-08-12	Friday	07:40:00	08:05:00	00:25:00	25	Walk			Home visits			Health education			Other Chronic			Adult			08:05:00	08:48:00	0.0298611	43
1					Peri-urban					08:48:00	09:00:00	00:12:00	12	Walk			Home visits			Health education			Family Planning			Adult			09:00:00	09:32:00	0.0222222	32
1					Peri-urban					09:32:00	09:41:00	00:09:00	9	Walk			Home visits			Health education			HIV			Adult			09:41:00	10:56:00	01:15:00	75
1					Peri-urban					10:56:00	10:58:00	00:02:00	2	Walk			Home visits			Health education			HIV			Adult			10:58:00	11:59:00	01:01:00	61
1					Peri-urban					13:10:00	13:42:00	00:32:00	32	Walk			Home visits			Child health			Nutrition			Child (5-18 years)			13:45:00	14:51:00	01:06:00	66
1					Peri-urban					14:51:00	15:00:00	00:09:00	9	Walk			Home visits			Child health			Nutrition			Child (5-18 years)			15:00:00	16:30:00	01:30:00	90
1	1				Peri-urban			2016-08-15	Monday	07:30:00	09:30:00	120	120	Public transport/taxi			War room			With Supervisor			TB			Development workers			09:30:00	12:15:00	02:45:00	167
1					Peri-urban					14:15:00	15:15:00	60	60	Public transport/taxi			Home visits			Bring medicine to patient			Other Chronic						15:15:00	16:30:00	01:15:00	75
1	1	1	1		Peri-urban		2	2016-07-28	Thursday	07:00:00	07:30:00	00:30:00	30	Walk			Training			Other			Other			Development workers			07:30:00	10:00:00	02:30:00	150
1					Peri-urban					10:00:00	10:10:00	00:10:00	10	Walk			Home visits			Tracing defaulters			Other Chronic			Adult			10:10:00	11:05:00	0.0381944	55
1					Peri-urban					11:05:00	11:15:00	00:10:00	10	Walk			Home visits			Screening			TB			Adult			11:15:00	11:30:00	0.0104167	15
1					Peri-urban					11:30:00	11:40:00	00:10:00	10	Walk			Home visits			Health education			Family Planning			Family			11:40:00	12:10:00	0.0208333	30
1					Peri-urban					12:10:00	12:15:00	00:05:00	5	Walk			Break (including lunch or tea)			Bring medicine to patient			Other Chronic			Child (1-5 years)			12:15:00	13:00:00	0.03125	45
1					Peri-urban					13:00:00	13:13:00	00:13:00	13	Walk			Home visits			Bring medicine to patient			TB			Adult			13:13:00	13:38:00	0.0173611	25
1					Peri-urban					13:38:00	13:43:00	00:05:00	5	Walk			Home visits			Bring medicine to patient			TB			Adult			13:43:00	14:36:00	0.0368056	53
1	1				Peri-urban			2016-07-29	Friday	07:00:00	07:30:00	00:30:00	30	Walk			Campaigns			Health education			HIV	TB	Family Planning	Pregnant woman	Post-Natal (birth to 6 weeks)	Child (1-5 years)	07:30:00	14:30:00	07:00:00	420
1	1				Peri-urban			2016-08-01	Monday	07:00:00	07:30:00	00:30:00	30	Walk			Home visits			Health education			TB			Adult			07:30:00	08:00:00	0.0208333	30
1					Peri-urban					08:00:00	09:00:00	60	60	Walk			Home visits			Child health			Nutrition			Child (1-5 years)			09:00:00	10:30:00	01:30:00	90
1					Peri-urban					10:30:00	11:00:00	00:30:00	30	Walk			War room			Other			Other			Community			11:00:00	11:30:00	0.0208333	30
1					Peri-urban					11:30:00	12:30:00	60	60	Walk			Break (including lunch or tea)			Child health			Nutrition			Child (1-5 years)			12:06:00	14:00:00	01:54:00	114
1					Peri-urban					14:00:00	14:10:00	00:10:00	10	Walk			Home visits			Screening			TB			Development workers			14:10:00	14:46:00	0.025	36
1					Peri-urban					14:46:00	14:52:00	00:06:00	6	Walk			Home visits			Child health			Mother & Child			Family			14:52:00	15:04:00	0.00833333	12
1					Peri-urban					15:04:00	15:12:00	00:08:00	8	Walk			Home visits			Screening			Mother & Child			Pregnant woman			15:12:00	15:33:00	0.0145833	21
1					Peri-urban					15:33:00	15:41:00	00:08:00	8	Walk			Home visits			DOTS			TB			Adult			15:41:00	15:50:00	0.00625	9
1	1				Peri-urban			2016-08-02	Tuesday	07:00:00	07:30:00	00:30:00	30	Walk			Clinic/CHC			Health education			Family Planning			Development workers			07:30:00	09:00:00	01:30:00	90
1					Peri-urban					09:00:00	09:10:00	00:10:00	10	Walk			Training			Other			Other			Community			09:10:00	10:50:00	01:40:00	100
1					Peri-urban					10:50:00	11:00:00	00:10:00	10	Walk			Home visits			Bring medicine to patient			Other Chronic			Development workers			11:00:00	11:30:00	0.0208333	30
1					Peri-urban					11:30:00	11:35:00	00:05:00	5	Walk			Home visits			Bring medicine to patient			Other Chronic			Post-Natal (birth to 6 weeks)			11:35:00	12:00:00	0.0173611	25
1					Peri-urban					12:00:00	12:15:00	00:15:00	15	Walk			Home visits			Child health			Mother & Child			Pregnant woman			12:15:00	12:36:00	0.0145833	21
1					Peri-urban					12:36:00	12:40:00	00:04:00	4	Walk			Break (including lunch or tea)			Tracing defaulters			Other Chronic			Development workers			12:40:00	13:20:00	0.0277778	40
1					Peri-urban					13:20:00	13:30:00	00:10:00	10	Walk			Home visits			Health education			Family Planning			Family			13:30:00	14:13:00	0.0298611	43
1					Peri-urban					14:13:00	14:20:00	00:07:00	7	Walk			Home visits			Screening			TB			Family			14:20:00	14:29:00	0.00625	9
1					Peri-urban					14:29:00	15:36:00	0.0465278	7	Walk			Home visits			Health education			Family Planning			Development workers			15:36:00	15:48:00	0.00833333	12
1	1				Peri-urban			2016-08-04	Thursday	07:00:00	07:30:00	00:30:00	30	Walk			Home visits			Tracing defaulters			HIV			Adult			07:30:00	09:00:00	01:30:00	90
1					Peri-urban					09:00:00	09:55:00	00:55:00	55	Walk			Home visits			Bring medicine to patient			TB			Development workers			09:55:00	10:15:00	0.0138889	20
1					Peri-urban					10:15:00	10:20:00	00:05:00	5	Walk			Household screening			Other			Nutrition			Child (1-5 years)			10:20:00	10:40:00	0.0138889	20
1					Peri-urban					10:40:00	10:55:00	00:15:00	15	Walk			Home visits			Health education			Family Planning			Development workers			10:55:00	11:20:00	0.0173611	25
1					Peri-urban					11:20:00	11:50:00	00:30:00	30	Walk			Home visits			Bring medicine to patient			Mother & Child			Pregnant woman			11:50:00	12:25:00	0.0243056	35
1					Peri-urban					12:25:00	12:30:00	00:05:00	5	Walk			Break (including lunch or tea)			Tracing defaulters			HIV			Adult			12:30:00	14:10:00	01:40:00	100
1					Peri-urban					14:10:00	14:45:00	00:35:00	35	Walk			Household registration			Health education			Nutrition			Development workers			14:45:00	15:00:00	0.0104167	15
1					Peri-urban					15:00:00	15:15:00	00:15:00	15	Walk			Home visits			Child health			TB			Child (1-5 years)			15:15:00	15:30:00	0.0104167	15
1					Peri-urban					15:30:00	15:45:00	00:15:00	15	Walk			Home visits			Screening			TB			Development workers			15:45:00	16:00:00	0.0104167	15
1	1				Peri-urban			2016-08-05	Friday	07:00:00	07:30:00	00:30:00	30	Walk			Household screening			Other			TB			Pregnant woman			07:30:00	09:00:00	01:30:00	90
1					Peri-urban					09:35:00	09:41:00	00:06:00	6	Walk			Home visits			Tracing defaulters			HIV			Adult			09:41:00	10:11:00	0.0208333	30
1					Peri-urban					10:11:00	10:22:00	00:11:00	11	Walk			Home visits			Health education			Family Planning			Development workers			10:22:00	10:50:00	0.0194444	28
1					Peri-urban					10:50:00	11:00:00	00:10:00	10	Walk			Home visits			Bring medicine to patient			TB			Development workers			11:00:00	11:30:00	0.0208333	30
1					Peri-urban					11:30:00	11:48:00	00:18:00	18	Walk			Home visits			Bring medicine to patient			Mother & Child			Pregnant woman			11:48:00	12:16:00	0.0194444	28
1					Peri-urban					12:16:00	12:35:00	00:19:00	19	Walk			Break (including lunch or tea)			Tracing defaulters			HIV			Adult			12:35:00	12:59:00	0.0166667	24
1					Peri-urban					12:59:00	13:30:00	00:31:00	31	Walk			Home visits			Screening			TB			Development workers			13:30:00	14:47:00	01:17:00	77
1					Peri-urban					14:47:00	15:02:00	00:15:00	15	Walk			Home visits			Child health			TB			Development workers			15:02:00	15:51:00	0.0340278	49
1	1				Peri-urban			2016-08-08	Monday	07:00:00	07:30:00	00:30:00	30	Walk			Clinic/CHC			Health education			Family Planning			Development workers			07:30:00	09:21:00	01:51:00	111
1					Peri-urban					09:21:00	09:29:00	00:08:00	8	Walk			Home visits			Screening			TB			Family			09:29:00	10:12:00	0.0298611	43
1					Peri-urban					10:12:00	10:20:00	00:08:00	8	Walk			Home visits			Health education			Family Planning			Family			10:20:00	11:35:00	01:15:00	75
1					Peri-urban					11:35:00	11:40:00	00:05:00	5	Walk			Home visits			Child health			Mother & Child			Pregnant woman			11:40:00	12:48:00	01:08:00	68
1					Peri-urban					12:48:00	13:45:00	00:57:00	57	Walk			Break (including lunch or tea)			Tracing defaulters			Other Chronic			Development workers			13:45:00	14:33:00	0.0333333	48
1					Peri-urban					14:33:00	14:38:00	00:05:00	5	Walk			Home visits			Bring medicine to patient			Other Chronic			Post-Natal (birth to 6 weeks)			14:38:00	15:11:00	0.0229167	33
1					Peri-urban					15:11:00	15:49:00	00:38:00	38	Walk			Home visits			Bring medicine to patient			Other Chronic			Development workers			15:49:00	15:59:00	0.00694444	10
1	1				Peri-urban			2016-08-10	Wednesday	07:00:00	07:30:00	00:30:00	30	Walk			Home visits			Screening			Mother & Child			Pregnant woman			07:30:00	09:10:00	01:40:00	100
1					Peri-urban					09:10:00	09:21:00	00:11:00	11	Walk			Home visits			Health education			TB			Adult			09:21:00	10:04:00	0.0298611	43
1					Peri-urban					10:04:00	10:17:00	00:13:00	13	Walk			War room			Other			Other			Community			10:17:00	10:56:00	0.0270833	39
1					Peri-urban					10:56:00	11:03:00	00:07:00	7	Walk			Home visits			Child health			Nutrition			Child (1-5 years)			11:03:00	11:39:00	0.025	36
1					Peri-urban					11:39:00	11:45:00	00:06:00	6	Walk			Home visits			DOTS			TB			Adult			11:42:00	12:45:00	01:03:00	63
1					Peri-urban					12:45:00	13:37:00	00:52:00	52	Walk			Break (including lunch or tea)			Child health			Nutrition			Child (1-5 years)			13:37:00	14:15:00	0.0263889	38
1					Peri-urban					14:15:00	14:56:00	00:41:00	41	Walk			Home visits			Screening			TB			Development workers			14:56:00	15:38:00	0.0291667	42
1					Peri-urban					15:38:00	15:44:00	00:06:00	6	Walk			Home visits			Child health			Mother & Child			Post-Natal (birth to 6 weeks)			15:44:00	16:02:00	0.0125	18
1	1				Peri-urban			2016-08-11	Thursday	07:00:00	07:30:00	00:30:00	30	Walk			Home visits			Child health			Nutrition			Child (1-5 years)			07:30:00	09:00:00	01:30:00	90
1					Peri-urban					09:00:00	09:15:00	00:15:00	15	Walk			Home visits			Screening			TB			Development workers			09:15:00	09:46:00	0.0215278	31
1					Peri-urban					09:46:00	09:55:00	00:09:00	9	Walk			Household registration			Health education			Nutrition			Development workers			09:55:00	10:57:00	01:02:00	62
1					Peri-urban					10:57:00	11:10:00	00:13:00	13	Walk			Home visits			Bring medicine to patient			Mother & Child			Pregnant woman			11:10:00	11:59:00	0.0340278	49
1					Peri-urban					11:59:00	12:08:00	00:09:00	9	Walk			Household screening			Other			TB			Child (1-5 years)			12:08:00	13:06:00	0.0402778	58
1					Peri-urban					13:06:00	13:17:00	00:11:00	11	Walk			Break (including lunch or tea)			Tracing defaulters			HIV			Adult			13:17:00	14:15:00	0.0402778	58
1					Peri-urban					14:15:00	14:25:00	00:10:00	10	Walk			Household screening			Other			Mother & Child			Development workers			14:25:00	15:00:00	0.0243056	35
1					Peri-urban					15:00:00	15:08:00	00:08:00	8	Walk			Home visits			Tracing defaulters			HIV			Adult			15:08:00	15:38:00	0.0208333	30
1					Peri-urban					15:38:00	15:41:00	00:03:00	3	Walk			Home visits			Bring medicine to patient			TB			Development workers			15:41:00	16:00:00	0.0131944	19
1	1				Peri-urban			2016-08-12	Friday	07:00:00	07:30:00	00:30:00	30	Walk			Home visits			Tracing defaulters			Other Chronic			Community			07:30:00	09:05:00	01:35:00	95
1					Peri-urban					09:05:00	09:15:00	00:10:00	10	Walk			Home visits			Screening			TB			Development workers			09:15:00	09:30:00	0.0104167	15
1					Peri-urban					09:30:00	09:45:00	00:15:00	15	Walk			Home visits			Bring medicine to patient			TB			Adult			09:45:00	10:18:00	0.0229167	33
1					Peri-urban					10:18:00	10:39:00	00:21:00	21	Walk			Home visits			Bring medicine to patient			TB			Adult			10:39:00	11:19:00	0.0277778	40
1					Peri-urban					11:19:00	11:57:00	00:38:00	38	Walk			Home visits			Health education			Family Planning			Family			11:57:00	12:22:00	0.0173611	25
1					Peri-urban					12:22:00	12:28:00	00:06:00	6	Walk			Home visits			Child health			Mother & Child			Post-Natal (birth to 6 weeks)			12:28:00	13:30:00	01:02:00	62
1					Peri-urban					13:30:00	13:42:00	00:12:00	12	Walk			Break (including lunch or tea)			Child health			Nutrition			Child (1-5 years)			13:42:00	13:59:00	0.0118056	17
1					Peri-urban					13:59:00	14:09:00	00:10:00	10	Walk			Home visits			Health education			TB			Adult			14:09:00	14:46:00	0.0256944	37
1					Peri-urban					14:46:00	14:56:00	00:10:00	10	Walk			Home visits			Screening			TB			Adult			14:56:00	15:38:00	0.0291667	42
1	1	1			Peri-urban		4	2016-07-28	Thursday	07:45:00	08:10:00	00:25:00	25	Walk			Philamhtwena			Screening			Mother & Child			Child (1-5 years)			08:20:00	09:00:00	0.0277778	40
1					Peri-urban					09:00:00	10:00:00	60	60				Training			Other			Mother & Child			Child (1-5 years)			10:00:00	10:15:00	0.0104167	15
1					Peri-urban					10:15:00	10:30:00	00:15:00	15	Walk			Philamhtwena			Child health			Nutrition			Child (1-5 years)			10:30:00	15:00:00	04:30:00	270
1	1				Peri-urban			29/07/2016	Friday	07:35:00	08:05:00	00:30:00	30	Walk			Home visits			Health education			Other Chronic			Adult			08:05:00	09:20:00	01:15:00	75
1					Peri-urban					09:20:00	09:25:00	00:05:00	5	Walk			Home visits			Health education			Mother & Child			Post-Natal (birth to 6 weeks)			09:25:00	11:30:00	02:05:00	125
1					Peri-urban					11:30:00	11:45:00	00:15:00	15	Walk			Home visits			Health education			Other Chronic			Adult			11:45:00	12:30:00	0.03125	45
1					Peri-urban					12:30:00	12:45:00	00:15:00	15	Walk			Home visits			Health education			Other Chronic			Elderly - over 60			12:45:00	13:15:00	0.0208333	30
1					Peri-urban					13:15:00	13:30:00	00:15:00	15	Walk			Home visits			Home based Care			Other Chronic			Adult			13:30:00	14:00:00	0.0208333	30
1					Peri-urban					14:00:00	14:30:00	00:30:00	30	Walk			Home visits			Screening			TB			Infant up to 1 year			14:30:00	15:30:00	01:00:00	60
1	1				Peri-urban			2016-08-01	Monday	07:20:00	08:00:00	00:40:00	40	Walk			Home visits			Health education			Family Planning			Pregnant woman			08:20:00	08:45:00	0.0173611	25
1					Peri-urban					08:45:00	09:00:00	00:15:00	15	Walk			Home visits			Health education			Other Chronic			Elderly - over 60			09:00:00	10:10:00	01:10:00	70
1					Peri-urban					11:00:00	11:05:00	00:05:00	5	Walk			Meeting with CCG supervisor			With Supervisor			Family Planning						11:05:00	15:30:00	04:25:00	265
1	1				Peri-urban			2016-08-02	Tuesday	07:30:00	07:35:00	00:05:00	5	Walk			Clinic/CHC			With Supervisor			Other			Adult			08:00:00	14:00:00	06:00:00	360
1	1				Peri-urban			2016-08-04	Thursday	07:27:00	07:30:00	00:03:00	3	Public transport/taxi			Clinic/CHC			Health education			TB			Adult			08:00:00	16:00:00	08:00:00	480
1	1				Peri-urban			2016-08-05	Friday	07:45:00	08:05:00	00:20:00	20	Walk			Campaigns			Child health			TB			Child (1-5 years)			08:05:00	09:00:00	0.0381944	55
1					Peri-urban					09:00:00	09:15:00	00:15:00	15	Public transport/taxi			Campaigns			Child health			TB			Child (1-5 years)			09:30:00	12:00:00	02:30:00	150
1	1				Peri-urban			2016-08-08	Monday	07:38:00	07:58:00	00:20:00	20	Walk			Home visits			Screening			Family Planning			Family			08:15:00	09:18:00	01:03:00	63
1					Peri-urban					09:18:00	09:40:00	00:22:00	22	Walk			Home visits			Health education			Family Planning			Family			09:45:00	10:30:00	0.03125	45
1					Peri-urban					10:50:00	10:55:00	00:05:00	5	Walk			Home visits			Health education			Nutrition			Child (1-5 years)			11:10:00	15:45:00	04:35:00	275
1	1				Peri-urban			2016-08-10	Wednesday	07:45:00	08:00:00	00:15:00	15	Walk			Philamhtwena			Health education			Nutrition			Adult			08:10:00	15:00:00	06:50:00	410
1	1				Peri-urban			2016-08-11	Thursday	07:45:00	08:15:00	00:30:00	30	Walk			Home visits			Child health			Nutrition			Infant up to 1 year			08:15:00	09:10:00	0.0381944	55
1					Peri-urban					09:10:00	09:30:00	00:20:00	20	Walk			Home visits			Health education			Mother & Child			Child (1-5 years)			11:00:00	11:15:00	0.0104167	15
1					Peri-urban					11:30:00	11:45:00	00:15:00	15	Walk			Home visits			Child health			Nutrition			Child (1-5 years)			11:45:00	16:00:00	04:15:00	255
1	1				Peri-urban			2016-08-12	Friday	07:45:00	08:00:00	00:15:00	15	Walk			Philamhtwena			Screening			TB			Child (1-5 years)			08:00:00	15:00:00	07:00:00	420
1	1	1	1		Deep-rural		6	2016-07-28	Thursday	08:00:00	08:03:00	00:03:00	3	Walk			Philamhtwena			Child health			Nutrition			Child (1-5 years)			08:03:00	15:00:00	06:57:00	417
1	1				Deep-rural			2016-07-29	Friday	08:00:00	08:15:00	00:15:00	15	Walk			Home visits			Health education			Family Planning			Family			08:15:00	08:57:00	0.0291667	42
1					Deep-rural					08:57:00	09:05:00	00:08:00	8	Walk			Household screening			Screening			TB			Adult			09:05:00	09:30:00	0.0173611	25
1					Deep-rural					09:30:00	10:10:00	00:40:00	40	Walk			Home visits			Health education			Mother & Child			Infant up to 1 year			10:10:00	12:05:00	01:55:00	115
1					Deep-rural					12:05:00	12:31:00	00:26:00	26	Walk			Household screening			Screening			HIV			Adult			12:31:00	15:40:00	03:09:00	189
1	1				Deep-rural			2016-08-01	Monday	08:00:00	08:07:00	00:07:00	7	Walk			Philamhtwena			Child health			Nutrition			Child (1-5 years)			08:07:00	15:00:00	06:53:00	413
1	1				Deep-rural			2016-08-02	Tuesday	08:00:00	08:05:00	00:05:00	5	Walk			Home visits			Health education			Other Chronic			Elderly - over 60			08:00:00	09:20:00	01:20:00	80
1					Deep-rural					09:20:00	09:36:00	00:16:00	16	Walk			Home visits			Health education			TB			Family			09:36:00	10:30:00	0.0375	54
1					Deep-rural					10:30:00	11:00:00	00:30:00	30	Walk			Household screening			Screening			TB			Family			11:00:00	13:17:00	02:17:00	137
1					Deep-rural					13:17:00	13:32:00	00:15:00	15	Walk			Home visits			Child health			Nutrition			Infant up to 1 year			13:32:00	15:50:00	02:18:00	138
1	1				Deep-rural			2016-08-04	Thursday	08:00:00	08:10:00	00:10:00	10	Walk			Creche, ECD institutions			Health education			Nutrition			Child (1-5 years)			08:10:00	10:15:00	02:05:00	125
1					Deep-rural					10:16:00	10:35:00	00:19:00	19	Walk			Home visits			Child health			Nutrition			Child (1-5 years)			10:35:00	11:42:00	01:07:00	67
1					Deep-rural					11:42:00	11:47:00	00:05:00	5	Walk			Household screening			Screening			TB			Family			11:47:00	12:57:00	01:10:00	70
1					Deep-rural					12:57:00	13:20:00	00:23:00	23	Walk			Home visits			Health education			Mother & Child			Infant up to 1 year			13:20:00	15:58:00	02:38:00	158
1	1				Deep-rural			2016-08-05	Friday	08:00:00	08:05:00	00:05:00	5	Walk			Philamhtwena			Child health			Nutrition			Child (1-5 years)			08:05:00	15:00:00	06:55:00	415
1	1				Deep-rural			2016-08-08	Monday	08:00:00	08:05:00	00:05:00	5	Walk			Philamhtwena			Child health			Nutrition			Child (1-5 years)			08:05:00	15:00:00	06:55:00	415
1	1				Deep-rural			2016-08-10	Wednesday	08:00:00	08:16:00	00:16:00	16	Walk			Household screening			Screening			Mother & Child			Post-Natal (birth to 6 weeks)			08:16:00	09:21:00	01:05:00	65
1					Deep-rural					09:21:00	09:33:00	00:12:00	12	Walk			Home visits			Health education			Family Planning			Family			09:33:00	10:51:00	01:18:00	78
1					Deep-rural					10:51:00	11:11:00	00:20:00	20	Walk			Home visits			Child health			Nutrition			Child (1-5 years)			11:15:00	12:29:00	01:14:00	74
1					Deep-rural					12:29:00	12:51:00	00:22:00	22	Walk			Household screening			Screening			TB			Family			12:51:00	15:59:00	03:08:00	188
1	1				Deep-rural			2016-08-11	Thursday	08:00:00	08:00:00	00:00:00	0	Walk			Home visits			Health education			Other Chronic			Elderly - over 60			08:04:00	09:23:00	01:19:00	79
1					Deep-rural					09:23:00	09:55:00	00:32:00	32	Walk			Home visits			Other			Nutrition			Child (1-5 years)			09:55:00	10:51:00	0.0388889	56
1					Deep-rural					10:51:00	11:21:00	00:30:00	30	Walk			Household screening			Screening			HIV			Family			11:22:00	12:35:00	01:13:00	73
1					Deep-rural					12:35:00	13:01:00	00:26:00	26	Walk			Creche, ECD institutions			Health education			Nutrition			Child (1-5 years)			13:01:00	15:15:00	02:14:00	134
1	1				Deep-rural			2016-08-12	Friday	08:00:00	08:05:00	00:05:00	5	Walk			Home visits			Health education			Mother & Child			Post-Natal (birth to 6 weeks)			08:05:00	09:54:00	01:49:00	109
1					Deep-rural					09:54:00	10:37:00	00:43:00	43	Walk			Home visits			Health education			Other Chronic			Elderly - over 60			10:37:00	11:58:00	01:21:00	81
1					Deep-rural					11:58:00	12:26:00	00:28:00	28	Walk			Household screening			Screening			TB			Family			12:26:00	13:52:00	01:26:00	86
1					Deep-rural					13:52:00	14:31:00	00:39:00	39	Walk			Home visits			Child health			Nutrition			Child (1-5 years)			14:31:00	15:20:00	0.0340278	49
1	1				Deep-rural			2016-08-15	Monday	08:00:00	08:05:00	00:05:00	5	Walk			Campaigns			Other			Other			Community			08:30:00	15:30:00	07:00:00	420
1	1	1	1		Deep-rural		10	2016-07-28	Thursday	08:00:00	09:45:00	0.0729167	45	Walk			Home visits			Health education			Family Planning			Adult			08:00:00	09:45:00	01:45:00	105
1					Deep-rural					11:00:00	14:00:00	180	180	Public transport/taxi			Training			With Supervisor			Other						11:00:00	14:00:00	03:00:00	180
1	1				Deep-rural			2016-07-29	Friday	08:00:00	08:30:00	00:30:00	30	Walk			Home visits			Health education			TB			Family			08:30:00	09:00:00	0.0208333	30
1					Deep-rural					09:00:00	09:30:00	00:30:00	30	Walk			Home visits			Health education			Family Planning			Adult			09:30:00	11:00:00	01:30:00	90
1					Deep-rural					11:00:00	12:30:00	0.0625	30	Walk			Home visits			Health education			HIV			Family			12:30:00	14:00:00	01:30:00	90
1	1				Deep-rural			2016-08-01	Monday	08:00:00	11:50:00	0.159722	50	Walk			Home visits			Health education			Nutrition			Pregnant woman			08:00:00	11:50:00	03:50:00	230
1					Deep-rural					11:50:00	13:00:00	0.0486111	10	Walk			Home visits			Health education			Mother & Child			Adult			12:50:00	13:00:00	0.00694444	10
1					Deep-rural					14:00:00	15:00:00	60	60	Walk			Home visits			Home based Care			Other Chronic			Elderly - over 60			14:00:00	15:00:00	01:00:00	60
1	1				Deep-rural			2016-07-29	Tuesday	07:50:00	08:00:00	00:10:00	10	Public transport/taxi			Clinic/CHC			Other			Other			Adult			07:30:00	08:00:00	0.0208333	30
1					Deep-rural					08:00:00	09:55:00	0.0798611	55	Walk			Other institutions			Collect medicine			HIV			Adult			08:00:00	09:55:00	01:55:00	115
1	1				Deep-rural			2016-08-04	thursday	07:50:00	11:00:00	0.131944	10	Walk			Household screening			Health education			TB			Community			07:50:00	11:00:00	03:10:00	190
1					Deep-rural					11:30:00	12:50:00	0.0555556	20	Walk			Home visits			Bring medicine to patient			Mother & Child			Post-Natal (birth to 6 weeks)			11:30:00	12:50:00	01:20:00	80
1					Deep-rural					13:00:00	14:45:00	0.0729167	45	Public transport/taxi			War room			Health education			HIV			Community			13:00:00	14:45:00	01:45:00	105
1	1				Deep-rural			2016-08-05	Friday	07:55:00	08:00:00	00:05:00	5	Walk			Home visits			Health education			Other			Child (5-18 years)			07:55:00	08:00:00	0.00347222	5
1					Deep-rural					11:00:00	12:45:00	0.0729167	45	Walk			Home visits			Health education			TB			Adult			12:45:00	13:45:00	01:00:00	60
1					Deep-rural					13:45:00	14:55:00	0.0486111	10	Walk			Home visits			Health education			Mother & Child			Post-Natal (birth to 6 weeks)			14:55:00	15:55:00	01:00:00	60
1	1				Deep-rural			2016-08-08	Monday	08:00:00	08:50:00	00:50:00	50	Walk			Home visits			Health education			TB			Adult			08:00:00	08:50:00	0.0347222	50
1					Deep-rural					10:00:00	10:15:00	00:15:00	15				Home visits			Health education			Family Planning			Adult			10:15:00	12:15:00	02:00:00	120
1					Deep-rural					13:00:00	15:00:00	120	120				Home visits			Health education			HIV			Elderly - over 60			13:00:00	15:00:00	02:00:00	120
1	1				Deep-rural			2016-08-10	Wednesday	08:30:00	09:00:00	00:30:00	30	Walk			Home visits			Health education			Other			Family			08:30:00	09:00:00	0.0208333	30
1					Deep-rural					10:00:00	11:00:00	60	60	Walk			Home visits			Health education			Family Planning			Adult			11:00:00	11:30:00	0.0208333	30
1					Deep-rural					12:00:00	13:30:00	0.0625	30	Walk			Home visits			Health education			TB			Elderly - over 60			12:00:00	13:30:00	01:30:00	90
1	1				Deep-rural			2016-08-11	Thursday	07:30:00	07:45:00	00:15:00	15	Walk			Household registration			Health education			Nutrition			Child (1-5 years)			07:45:00	08:00:00	0.0104167	15
1					Deep-rural					08:00:00	08:15:00	00:15:00	15	Walk			Home visits			Health education			Other Chronic			Adult			08:15:00	08:30:00	0.0104167	15
1					Deep-rural					09:45:00	15:45:00	360	360	Public transport/taxi			Home visits			Health education			HIV			Adult			15:45:00	16:30:00	0.03125	45
1	1	1	1		Deep-rural		7	2016-07-28	Thursday	07:53:00	08:05:00	00:12:00	12	Walk			Philamhtwena			Child health			Nutrition			Child (1-5 years)			08:09:00	15:00:00	06:51:00	411
1	1				Deep-rural			2016-07-29	Friday	08:08:00	08:11:00	00:03:00	3	Walk			Household registration			Referral			Family Planning			Child (5-18 years)			08:11:00	09:18:00	01:07:00	67
1					Deep-rural					09:18:00	09:30:00	00:12:00	12	Walk			Home visits			Health education			Other Chronic			Adult			09:30:00	10:43:00	01:13:00	73
1					Deep-rural					10:43:00	11:03:00	00:20:00	20	Walk			Home visits			Health education			HIV			Adult			11:03:00	12:16:00	01:13:00	73
1					Deep-rural					12:16:00	12:31:00	00:15:00	15	Walk			Household registration			Child health			Mother & Child			Post-Natal (birth to 6 weeks)			12:31:00	13:15:00	0.0305556	44
1					Deep-rural					14:03:00	14:09:00	00:06:00	6	Walk			Other institutions			Health education			HIV			Adult			14:09:00	15:03:00	0.0375	54
1	1				Deep-rural			2016-08-01	Monday	08:07:00	08:17:00	00:10:00	10	Walk			Household registration			Bring medicine to patient			Other Chronic			Adult			08:17:00	09:00:00	0.0298611	43
1					Deep-rural					09:45:00	09:55:00	00:10:00	10	Walk			Household registration			Health education			Nutrition			Family			09:55:00	10:59:00	01:04:00	64
1					Deep-rural					10:59:00	11:00:00	00:01:00	1				Household registration			Bring medicine to patient			HIV			Adult			11:00:00	11:49:00	0.0340278	49
1					Deep-rural					11:49:00	12:07:00	00:18:00	18	Walk			Household registration			Health education			Mother & Child			Post-Natal (birth to 6 weeks)			12:07:00	13:14:00	01:07:00	67
1					Deep-rural					13:14:00	13:15:00	00:01:00	1				Household registration			Health education			Family Planning			Child (5-18 years)			13:15:00	14:11:00	0.0388889	56
1					Deep-rural					13:15:00	14:11:00	00:56:00	56				Home visits			Health education			Other Chronic			Adult			14:18:00	15:07:00	0.0340278	49
1	1				Deep-rural			2016-08-04	Thursday	08:10:00	08:15:00	00:05:00	5	Walk			Household registration			Health education			Family Planning			Adult			08:15:00	08:23:00	0.00555556	8
1					Deep-rural					08:23:00	09:30:00	0.0465278	7	Walk			Home visits			Bring medicine to patient			Other Chronic			Elderly - over 60			09:30:00	10:43:00	01:13:00	73
1					Deep-rural					10:43:00	10:55:00	00:12:00	12	Walk			Household registration			Health education			Nutrition			Pregnant woman			10:55:00	12:40:00	01:45:00	105
1					Deep-rural					12:40:00	12:55:00	00:15:00	15	Walk			Household registration			Child health			Mother & Child			Post-Natal (birth to 6 weeks)			12:55:00	13:14:00	0.0131944	19
1					Deep-rural					13:14:00	14:55:00	0.0701389	41	Walk			Home visits			With Supervisor			Other Chronic			Adult			15:00:00	16:50:00	01:50:00	110
1	1				Deep-rural			2016-08-05	Friday	08:11:00	08:19:00	00:08:00	8	Walk			Household registration			DOTS			TB			Child (5-18 years)			08:19:00	08:59:00	0.0277778	40
1					Deep-rural					08:59:00	09:10:00	00:11:00	11	Walk			Household registration			Referral			TB			Child (5-18 years)			09:10:00	10:59:00	01:49:00	109
1					Deep-rural					10:59:00	11:17:00	00:18:00	18	Walk			Home visits			Bring medicine to patient			Mother & Child			Post-Natal (birth to 6 weeks)			11:17:00	12:10:00	0.0368056	53
1					Deep-rural					12:10:00	12:16:00	00:06:00	6	Walk			Home visits			Health education			Family Planning			Child (5-18 years)			12:16:00	13:20:00	01:04:00	64
1					Deep-rural					13:20:00	13:30:00	00:10:00	10	Walk			Clinic/CHC			Collect medicine			Other Chronic			Adult			13:30:00	14:49:00	01:19:00	79
1	1				Deep-rural			2016-08-09	Tuesday	08:10:00	08:15:00	00:05:00	5	Walk			Household registration			Child health			Nutrition			Child (1-5 years)			08:15:00	09:55:00	01:40:00	100
1					Deep-rural					09:55:00	10:07:00	00:12:00	12	Walk			Home visits			DOTS			TB			Adult			10:07:00	11:19:00	01:12:00	72
1					Deep-rural					11:19:00	11:27:00	00:08:00	8	Walk			Home visits			Home based Care			Other Chronic			Adult			11:27:00	12:03:00	0.025	36
1					Deep-rural					12:03:00	12:10:00	00:07:00	7	Walk			Household registration			Health education			Family Planning			Family			12:10:00	13:21:00	01:11:00	71
1					Deep-rural					13:21:00	13:37:00	00:16:00	16	Walk			Home visits			Health education			Nutrition			Pregnant woman			13:37:00	14:48:00	01:11:00	71
1	1		1		Deep-rural			2016-08-10	Wednesday	08:10:00	08:30:00	00:20:00	20	Walk			Clinic/CHC			Health education			Other Chronic			Community			08:30:00	15:45:00	07:15:00	435
1	1				Deep-rural			2016-08-11	Thursday	08:00:00	08:30:00	00:30:00	30	Walk			Clinic/CHC			Screening			TB			Adult			08:30:00	15:55:00	07:25:00	445
1	1				Deep-rural			2016-08-12	Friday	08:10:00	08:15:00	00:05:00	5	Walk			Home visits			DOTS			TB			Adult			08:15:00	11:16:00	0.125694	1
1					Deep-rural					11:16:00	11:20:00	00:04:00	4	Walk			Household registration			Child health			Mother & Child			Post-Natal (birth to 6 weeks)			11:20:00	12:03:00	0.0298611	43
1					Deep-rural					12:03:00	14:39:00	0.108333	36	Walk			Home visits			Bring medicine to patient			Other Chronic			Elderly - over 60			12:13:00	14:39:00	02:26:00	146
1	1				Deep-rural			2016-08-15	Monday	07:55:00	08:03:00	00:08:00	8	Walk			Other			Other			Other			Development workers			08:25:00	15:30:00	07:05:00	425
1	1	1	1		Deep-rural		28	2016-07-26	Tuesday	08:00:00	09:00:00	60	60	Public transport/taxi			Household registration			Health education			Other			Community			09:00:00	10:45:00	01:45:00	105
1	1				Deep-rural			2016-07-27	Wednesday	07:30:00	09:50:00	0.0972222	20	Public transport/taxi			Campaigns			Health education			Other			Development workers			09:50:00	16:00:00	06:10:00	370
1	1				Deep-rural			2016-07-28	Thursday	08:00:00	08:10:00	00:10:00	10	Walk			Home visits			Health education			Family Planning			Adult			08:10:00	08:44:00	0.0236111	34
1					Deep-rural					08:44:00	09:15:00	00:31:00	31	Walk			Household screening			Health education			HIV			Adult			09:15:00	09:50:00	0.0243056	35
1					Deep-rural					09:50:00	10:01:00	00:11:00	11	Walk			Other			Child health			Mother & Child			Pregnant woman			10:01:00	15:30:00	05:29:00	329
1	1				Deep-rural			2016-07-29	Friday	07:50:00	09:00:00	0.0486111	10	Public transport/taxi			Clinic/CHC			Health education			Other			Development workers			09:00:00	15:30:00	06:30:00	390
1	1				Deep-rural			2016-08-01	Monday	08:30:00	10:00:00	0.0625	30	Public transport/taxi			Clinic/CHC			Collect medicine			Other			Development workers			10:00:00	15:00:00	05:00:00	300
1	1				Deep-rural			2016-08-02	Tuesday	08:04:00	08:30:00	00:26:00	26	Walk			Home visits			Referral	Child health		HIV			Child (1-5 years)			08:30:00	09:03:00	0.0229167	33
1					Deep-rural					09:03:00	09:15:00	00:12:00	12	Walk			Home visits			DOTS			TB			Adult			09:15:00	10:00:00	0.03125	45
1					Deep-rural					10:00:00	10:45:00	00:45:00	45	Walk			Other			Other			Other			Development workers			10:45:00	14:00:00	03:15:00	195
1	1				Deep-rural			2016-08-03	Wednesday	08:30:00	08:37:00	00:07:00	7	Walk			Household registration			DOTS			HIV			Adult			08:37:00	09:00:00	0.0159722	23
1	1				Deep-rural			2016-08-04	Thursday	08:00:00	08:44:00	00:44:00	44	Walk			Household registration			Child health			Mother & Child			Child (1-5 years)			08:44:00	09:20:00	0.025	36
1					Deep-rural					09:20:00	09:50:00	00:30:00	30	Walk			Home visits			Health education			Family Planning			Pregnant woman			09:50:00	10:30:00	0.0277778	40
1					Deep-rural					10:45:00	11:00:00	00:15:00	15	Walk			Clinic/CHC			Referral			Family Planning			Pregnant woman			11:00:00	12:00:00	01:00:00	60
1	1				Deep-rural			2016-06-05	Friday	08:04:00	09:00:00	00:56:00	56	Walk			Campaigns			Screening			Other Chronic			Adult			09:00:00	12:00:00	03:00:00	180
1	1				Deep-rural			2016-08-08	Monday	08:00:00	08:54:00	00:54:00	54	Walk			Philamhtwena			Health education			HIV			Adult			08:54:00	12:00:00	03:06:00	186
1	1				Deep-rural			2016-08-09	Tuesday	09:00:00	09:30:00	00:30:00	30	Walk			Household screening			Health education			TB			Adult			09:30:00	13:00:00	03:30:00	210
1					Deep-rural					13:00:00	14:00:00	60	60	Walk			Household screening			Health education			Family Planning			Family			13:00:00	14:00:00	01:00:00	60
1	1	1	1		Peri-urban		new	2016-07-29	Friday	07:00:00	07:30:00	00:30:00	30	Walk			Clinic/CHC			Other			Other						07:30:00	10:00:00	02:30:00	150
1					Peri-urban					10:00:00	11:50:00	0.0763889	50	Walk			Clinic/CHC			Health education			Mother & Child			Post-Natal (birth to 6 weeks)			11:50:00	12:15:00	0.0173611	25
1					Peri-urban					12:15:00	14:10:00	0.0798611	55	Walk			Household screening			Health education			Other Chronic			Adult			14:10:00	15:30:00	01:20:00	80
1	1				Peri-urban			2016-08-01	Monday	07:00:00	07:30:00	00:30:00	30	Walk			Clinic/CHC			Other			Other						07:30:00	10:00:00	02:30:00	150
1					Peri-urban					10:00:00	10:15:00	00:15:00	15	Walk			Clinic/CHC	Home visits		Screening			TB			Adult			10:15:00	10:25:00	0.00694444	10
1					Peri-urban					10:25:00	10:30:00	00:05:00	5	Walk			Home visits			Screening			TB			Adult			10:30:00	11:00:00	0.0208333	30
1					Peri-urban					11:00:00	11:18:00	00:18:00	18	Walk			Home visits			Screening			TB			Adult			11:18:00	11:40:00	0.0152778	22
1					Peri-urban					11:40:00	12:10:00	00:30:00	30	Walk			Home visits			Screening			TB			Adult			12:10:00	13:00:00	0.0347222	50
1					Peri-urban					13:00:00	13:15:00	00:15:00	15	Walk			Home visits			Screening			TB			Adult			13:15:00	14:20:00	01:05:00	65
1					Peri-urban					14:20:00	14:30:00	00:10:00	10	Walk			Home visits			Screening			TB			Adult			14:30:00	15:00:00	0.0208333	30
1	1				Peri-urban			2016-08-02	Tuesday	07:00:00	07:30:00	00:30:00	30	Walk			Clinic/CHC			Other			Other						07:30:00	10:00:00	02:30:00	150
1					Peri-urban					10:00:00	10:05:00	00:05:00	5	Walk			Other institutions	Campaigns		With Supervisor	Child health		Other						10:05:00	14:00:00	03:55:00	235
1					Peri-urban					14:00:00	14:20:00	00:20:00	20	Walk			Clinic/CHC			Screening			TB			Adult			14:20:00	15:25:00	01:05:00	65
1	1				Peri-urban			2016-08-04	Thursday	07:00:00	07:30:00	00:30:00	30	Walk			Clinic/CHC			Other			Other						07:30:00	10:00:00	02:30:00	150
1					Peri-urban					10:00:00	10:15:00	00:15:00	15	Walk			Home visits			Bring medicine to patient			Other Chronic			Adult			10:15:00	10:25:00	0.00694444	10
1					Peri-urban					10:25:00	10:30:00	00:05:00	5	Walk			Home visits			Bring medicine to patient			Other Chronic			Adult			10:30:00	11:00:00	0.0208333	30
1					Peri-urban					11:00:00	11:20:00	00:20:00	20	Walk			Home visits			Bring medicine to patient			Other Chronic			Adult			11:20:00	11:40:00	0.0138889	20
1					Peri-urban					11:40:00	12:15:00	00:35:00	35	Walk			Home visits			Bring medicine to patient			Other Chronic			Adult			12:15:00	13:00:00	0.03125	45
1					Peri-urban					13:00:00	13:20:00	00:20:00	20	Walk			Home visits			Bring medicine to patient			Other Chronic			Adult			13:20:00	14:30:00	01:10:00	70
1					Peri-urban					14:30:00	14:38:00	00:08:00	8	Walk			Home visits			Bring medicine to patient			Other Chronic			Adult			14:38:00	15:25:00	0.0326389	47
1	1				Peri-urban			2016-08-05	Friday	07:00:00	07:30:00	00:30:00	30	Walk			Clinic/CHC			Other									07:30:00	10:00:00	02:30:00	150
1					Peri-urban					10:00:00	10:20:00	00:20:00	20	Walk			Home visits			Bring medicine to patient						Adult			10:20:00	10:30:00	0.00694444	10
1					Peri-urban					10:30:00	10:45:00	00:15:00	15	Walk			Home visits			Bring medicine to patient						Adult			10:45:00	11:17:00	0.0222222	32
1					Peri-urban					11:17:00	11:23:00	00:06:00	6	Walk			Home visits			Bring medicine to patient						Adult			11:23:00	12:00:00	0.0256944	37
1					Peri-urban					12:00:00	12:15:00	00:15:00	15	Walk			Home visits			Bring medicine to patient						Elderly - over 60			12:15:00	12:45:00	0.0208333	30
1					Peri-urban					12:45:00	13:00:00	00:15:00	15	Walk			Home visits			Bring medicine to patient						Adult			13:00:00	13:15:00	0.0104167	15
1	1	1			Deep-rural		new	2016-08-08	Monday	07:00:00	07:30:00	00:30:00	30	Walk			Clinic/CHC			Other			Other						07:30:00	08:00:00	0.0208333	30
1					Deep-rural					08:00:00	08:05:00	00:05:00	5	Walk			Philamhtwena			Screening	Health education	With Supervisor	Mother & Child			Pregnant woman	Infant up to 1 year	Child (5-18 years)	08:05:00	15:30:00	07:25:00	445
1	1				Deep-rural			2016-08-10	Wednesday	07:00:00	07:30:00	00:30:00	30	Walk			Clinic/CHC			Other			Other						07:30:00	08:00:00	0.0208333	30
1					Deep-rural					08:00:00	08:05:00	00:05:00	5	Walk			Philamhtwena			Screening	Health education	With Supervisor	Mother & Child			Pregnant woman	Infant up to 1 year	Child (5-18 years)	08:05:00	15:30:00	07:25:00	445
1	1				Deep-rural			2016-08-11	Thursday	07:00:00	07:30:00	00:30:00	30	Walk			Clinic/CHC			Other			Other						07:30:00	08:00:00	0.0208333	30
1					Deep-rural					08:00:00	08:05:00	00:05:00	5	Walk			Philamhtwena			Screening	Health education	With Supervisor	Mother & Child			Pregnant woman	Infant up to 1 year	Child (5-18 years)	08:05:00	15:30:00	07:25:00	445
1	1				Deep-rural			2016-08-12	Friday	07:00:00	07:30:00	00:30:00	30	Walk			Clinic/CHC			Other			Other						07:30:00	08:00:00	0.0208333	30
1					Deep-rural					08:00:00	08:05:00	00:05:00	5	Walk			Philamhtwena			Screening	Health education	With Supervisor	Mother & Child			Pregnant woman	Infant up to 1 year	Child (5-18 years)	08:05:00	15:30:00	07:25:00	445
1	1	1	1		Deep-rural		7	2016-07-26	Tuesday	08:00:00	08:30:00	00:30:00	30	Walk			War room			Referral			Nutrition			Community			08:30:00	10:00:00	01:30:00	90
1	1				Deep-rural			2016-07-27	Wednesday	08:00:00	08:30:00	00:30:00	30	Walk			Household screening			Screening			TB			Adult			08:30:00	10:00:00	01:30:00	90
1					Deep-rural					10:00:00	10:30:00	00:30:00	30	Walk			Home visits			Health education			Family Planning			Adult			10:30:00	11:00:00	0.0208333	30
1					Deep-rural					11:00:00	11:30:00	00:30:00	30	Walk			Other institutions			Other			Other			Elderly - over 60			11:30:00	12:00:00	0.0208333	30
1	1				Deep-rural			2016-07-28	Thursday	08:00:00	08:30:00	00:30:00	30	Walk			War room			Bring medicine to patient			HIV			Adult			08:30:00	09:20:00	0.0347222	50
1					Deep-rural					09:20:00	10:00:00	00:40:00	40	Walk			Other institutions			Collect medicine			Other Chronic			Elderly - over 60			10:00:00	10:30:00	0.0208333	30
1					Deep-rural					10:30:00	11:00:00	00:30:00	30	Walk			Home visits			Referral			Nutrition			Child (1-5 years)			11:00:00	11:30:00	0.0208333	30
1	1				Deep-rural			2016-07-29	Friday	10:00:00	11:00:00	60	60	Public transport/taxi			Clinic/CHC			With Supervisor			Mother & Child			Post-Natal (birth to 6 weeks)			11:00:00	13:00:00	02:00:00	120
1	1				Deep-rural			2016-08-01	Monday	09:00:00	10:00:00	60	60	Public transport/taxi			Other			Collect medicine			TB			Adult			10:00:00	13:00:00	03:00:00	180
1	1				Deep-rural			2016-08-02	Tuesday	08:00:00	08:30:00	00:30:00	30	Walk			Philamhtwena			Child health			Mother & Child			Child (1-5 years)			08:30:00	16:00:00	07:30:00	450
1	1				Deep-rural			2016-08-04	Thursday	08:00:00	08:30:00	00:30:00	30	Walk			Home visits			Referral			Family Planning			Adult			08:30:00	09:20:00	0.0347222	50
1					Deep-rural					09:20:00	09:45:00	00:25:00	25	Walk			Household screening			Tracing defaulters			HIV			Adult			09:45:00	10:00:00	0.0104167	15
1					Deep-rural					10:00:00	10:30:00	00:30:00	30	Walk			Household registration			Bring medicine to patient			Mother & Child			Post-Natal (birth to 6 weeks)			10:30:00	11:00:00	0.0208333	30
1	1				Deep-rural			2016-08-05	Friday	08:00:00	08:30:00	00:30:00	30	Walk			Home visits			DOTS			Mother & Child			Post-Natal (birth to 6 weeks)			08:30:00	09:00:00	0.0208333	30
1					Deep-rural					09:00:00	09:45:00	00:45:00	45	Walk			Household screening			Screening			TB			Child (1-5 years)			09:45:00	10:20:00	0.0243056	35
1					Deep-rural					10:20:00	10:45:00	00:25:00	25	Walk			Home visits			DOTS			Mother & Child			Adult			10:45:00	11:20:00	0.0243056	35
1	1				Deep-rural			2016-08-08	Monday	08:00:00	08:30:00	00:30:00	30	Walk			War room			Referral			Mother & Child			Post-Natal (birth to 6 weeks)			08:30:00	14:00:00	05:30:00	330
1	1				Deep-rural			2016-08-10	Wednesday	08:00:00	08:30:00	00:30:00	30	Walk			Home visits			Tracing defaulters			HIV			Adult			08:30:00	09:20:00	0.0347222	50
1					Deep-rural					09:20:00	10:00:00	00:40:00	40	Walk			Household screening			Screening			TB			Child (1-5 years)			10:00:00	10:30:00	0.0208333	30
1					Deep-rural					10:30:00	11:00:00	00:30:00	30	Walk			Household registration			Bring medicine to patient			Mother & Child			Post-Natal (birth to 6 weeks)			11:00:00	11:30:00	0.0208333	30
1	1	1	1		Deep-rural		14	2016-08-04	Thursday	08:00:00	08:30:00	00:30:00	30	Public transport/taxi			Home visits			Health education			Family Planning			Child (5-18 years)			08:30:00	09:30:00	01:00:00	60
1					Deep-rural					09:30:00	10:00:00	00:30:00	30	Public transport/taxi			Clinic/CHC			Other			HIV			Community			10:00:00	16:00:00	06:00:00	360
1	1				Deep-rural			2016-08-05	Friday	08:30:00	09:00:00	00:30:00	30	Walk			Home visits			Health education			TB			Family			09:30:00	12:00:00	02:30:00	150
1					Deep-rural					12:00:00	12:05:00	00:05:00	5	Walk			Home visits			Health education			TB			Family			12:05:00	14:00:00	01:55:00	115
1					Deep-rural					14:00:00	14:20:00	00:20:00	20	Walk			Home visits			Health education			HIV			Adult			14:20:00	16:00:00	01:40:00	100
1	1				Deep-rural			2016-08-08	Monday	08:00:00	08:30:00	00:30:00	30	Public transport/taxi			Clinic/CHC			Health education			Other Chronic			Community			08:30:00	10:00:00	01:30:00	90
1					Deep-rural					12:00:00	12:30:00	00:30:00	30	Walk			Household registration			Health education			HIV			Adult			12:30:00	14:00:00	01:30:00	90
1					Deep-rural					14:00:00	14:20:00	00:20:00	20	Walk			Home visits			Health education			Nutrition			Child (1-5 years)			14:20:00	16:00:00	01:40:00	100
1	1				Deep-rural			2016-08-10	Wednesday	07:00:00	08:30:00	0.0625	30	Public transport/taxi			Training			Health education			Other			Community			08:30:00	14:00:00	05:30:00	330
1	1				Deep-rural			2016-08-11	Thursday	07:00:00	08:30:00	0.0625	30	Public transport/taxi			Training			Health education			Nutrition	HIV	Other Chronic	Child (1-5 years)			08:30:00	14:00:00	05:30:00	330
1	1				Deep-rural			2016-08-12	Friday	08:00:00	08:30:00	00:30:00	30	Walk			Home visits			Health education			Family Planning			Adult			08:30:00	11:00:00	02:30:00	150
1					Deep-rural					11:00:00	11:45:00	00:45:00	45	Walk			Home visits			Health education			HIV			Adult			11:45:00	14:00:00	02:15:00	135
1	1				Deep-rural			2016-08-15	Monday	08:00:00	08:30:00	00:30:00	30	Public transport/taxi			Clinic/CHC			Health education			Other			Community			08:30:00	12:00:00	03:30:00	210
1					Deep-rural					13:00:00	13:30:00	00:30:00	30	Walk			Other			Other			Other			Adult			13:30:00	16:00:00	02:30:00	150
1	1				Deep-rural			2016-08-17	Wednesday	08:00:00	09:00:00	60	60	Walk			Meeting with community			Health education			Other			Community			09:00:00	15:00:00	06:00:00	360
1					Deep-rural					15:35:00	15:40:00	00:05:00	5	Walk			Meeting with community			Health education			Other			Community			15:40:00	16:00:00	0.0138889	20
1	1				Deep-rural			2016-08-18	Thursday	07:00:00	10:00:00	180	180	Public transport/taxi			Meeting with OTL			Other						Community			10:00:00	14:00:00	04:00:00	240
1	1				Deep-rural			2016-08-16	Tuesday	08:00:00	09:00:00	60	60	Walk			Meeting with community			Health education			Other			Community			09:00:00	15:00:00	06:00:00	360
1	1	1	1		Deep-rural		2	2016-07-26	Tuesday	10:00:00	10:35:00	00:35:00	35	Walk			Household screening			Screening			TB			Child (5-18 years)			10:35:00	12:00:00	01:25:00	85
1					Deep-rural					12:00:00	12:05:00	00:05:00	5	Public transport/taxi			Training			Other			Other			Development workers			12:05:00	12:25:00	0.0138889	20
1					Deep-rural					12:25:00	12:35:00	00:10:00	10	Public transport/taxi			Philamhtwena			Child health			Mother & Child			Child (1-5 years)			12:35:00	16:00:00	03:25:00	205
1	1				Deep-rural			2016-07-27	Wednesday	06:30:00	07:20:00	00:50:00	50	Public transport/taxi			Clinic/CHC			Health education			Other			Development workers			07:20:00	08:45:00	01:25:00	85
1					Deep-rural					08:45:00	10:35:00	0.0763889	50	Clinic vehichle			Campaigns			Health education			Other			Development workers			10:35:00	16:00:00	05:25:00	325
1	1				Deep-rural			2016-07-28	Thursday	08:30:00	09:15:00	00:45:00	45	Walk			Philamhtwena			Child health			Mother & Child			Child (1-5 years)			09:15:00	16:00:00	06:45:00	405
1	1				Deep-rural			2016-07-29	Friday	08:30:00	10:05:00	0.0659722	35	Public transport/taxi			Meeting other			With Supervisor			Other			Development workers			10:05:00	11:00:00	0.0381944	55
1	1				Deep-rural			2016-08-01	Monday	08:15:00	09:05:00	00:50:00	50	Walk			Household screening			Bring medicine to patient			TB			Adult			09:05:00	10:30:00	01:25:00	85
1					Deep-rural					10:30:00	12:00:00	0.0625	30	Walk			Home visits			Home based Care			HIV			Adult			12:00:00	13:05:00	01:05:00	65
1					Deep-rural					13:05:00	14:30:00	0.0590278	25	Walk			Home visits			Health education			Nutrition			Child (1-5 years)			14:30:00	16:00:00	01:30:00	90
1	1				Deep-rural			2016-08-02	Tuesday	08:30:00	09:30:00	60	60	Walk			Home visits			Health education			TB			Family			09:30:00	10:45:00	01:15:00	75
1					Deep-rural					10:45:00	11:50:00	0.0451389	5	Walk			Household screening			Screening			Mother & Child			Post-Natal (birth to 6 weeks)			11:50:00	12:35:00	0.03125	45
1					Deep-rural					12:35:00	13:50:00	0.0520833	15	Walk			Home visits			Home based Care			Other Chronic			Adult			13:50:00	14:30:00	0.0277778	40
1					Deep-rural					14:30:00	15:20:00	00:50:00	50	Walk			Household registration			Home based Care			Family Planning			Adult			15:20:00	16:00:00	0.0277778	40
1	1				Deep-rural			2016-08-04	Thursday	08:30:00	09:50:00	0.0555556	20	Walk			Home visits			Health education			Other Chronic			Elderly - over 60			09:50:00	10:45:00	0.0381944	55
1					Deep-rural					10:45:00	12:03:00	0.0541667	18	Walk			Home visits			Home based Care			Other Chronic			Elderly - over 60			12:03:00	13:52:00	01:49:00	109
1					Deep-rural					13:52:00	15:00:00	0.0472222	8	Walk			Home visits			Screening			HIV			Family			15:00:00	16:00:00	01:00:00	60
1	1				Deep-rural			2016-08-05	Friday	08:05:00	09:04:00	00:59:00	59	Walk			Home visits			Child health			Nutrition			Child (1-5 years)			09:04:00	10:35:00	01:31:00	91
1					Deep-rural					10:35:00	12:01:00	0.0597222	26	Walk			Home visits			Health education			Mother & Child			Post-Natal (birth to 6 weeks)			12:01:00	13:35:00	01:34:00	94
1					Deep-rural					13:35:00	14:48:00	0.0506944	13	Walk			Home visits			Home based Care			Other Chronic			Elderly - over 60			14:48:00	16:00:00	01:12:00	72
1	1				Deep-rural			2016-08-08	Monday	08:15:00	09:00:00	00:45:00	45	Walk			Philamhtwena			Child health			Mother & Child			Child (1-5 years)			09:00:00	16:00:00	07:00:00	420
1	1				Deep-rural			2016-08-10	Wednesday	07:30:00	08:45:00	0.0520833	15	Public transport/taxi			Training			Health education			Nutrition			Development workers			08:45:00	15:02:00	06:17:00	377
1	1	1	1		Deep-rural		26	2016-07-26	Tuesday	10:00:00	10:15:00	00:15:00	15	Walk			Home visits			Tracing defaulters			HIV			Pregnant woman			10:15:00	11:50:00	01:35:00	95
1					Deep-rural					11:50:00	12:15:00	00:25:00	25	Public transport/taxi			Training			With Supervisor			Other			Development workers			12:15:00	12:35:00	0.0138889	20
1	1				Deep-rural			2016-07-27	Wednesday	08:00:00	10:45:00	0.114583	45	Public transport/taxi			Campaigns			Screening			Other			Community			10:45:00	15:00:00	04:15:00	255
1	1				Deep-rural			2016-07-28	Thursday	08:00:00	08:30:00	00:30:00	30	Walk			Clinic/CHC			Collect medicine			Other Chronic			Community			08:30:00	14:00:00	05:30:00	330
1	1				Deep-rural			2016-07-29	Friday	08:00:00	09:40:00	0.0694444	40	Public transport/taxi			Clinic/CHC			With Supervisor			Other			Development workers			09:40:00	11:20:00	01:40:00	100
1	1				Deep-rural			2016-08-01	Monday	08:00:00	08:40:00	00:40:00	40	Walk			Home visits			Health education			TB			Family			08:40:00	08:59:00	0.0131944	19
1					Deep-rural					08:59:00	09:14:00	00:15:00	15	Walk			Home visits			Home based Care			Other Chronic			Elderly - over 60			09:14:00	09:35:00	0.0145833	21
1					Deep-rural					09:35:00	09:55:00	00:20:00	20	Walk			Home visits			Screening			HIV			Child (1-5 years)			09:55:00	11:10:00	01:15:00	75
1	1				Deep-rural			2016-08-02	Tuesday	08:00:00	08:49:00	00:49:00	49	Walk			Home visits			Home based Care			Other Chronic			Elderly - over 60			08:49:00	09:10:00	0.0145833	21
1					Deep-rural					09:10:00	09:30:00	00:20:00	20	Walk			Home visits			DOTS			TB			Adult			09:30:00	10:00:00	0.0208333	30
1					Deep-rural					10:00:00	10:40:00	00:40:00	40	Walk			Home visits			Tracing defaulters			HIV			Adult			10:40:00	11:35:00	0.0381944	55
1	1				Deep-rural			2016-08-03	Wednesday	10:15:00	10:59:00	00:44:00	44	Walk			Meeting with CCG supervisor			Home based Care						Community			10:59:00	11:55:00	0.0388889	56
1	1				Deep-rural			2016-08-04	Thursday	08:00:00	08:32:00	00:32:00	32	Walk			Home visits			Home based Care			HIV			Adult			08:32:00	09:00:00	0.0194444	28
1					Deep-rural					09:00:00	09:30:00	00:30:00	30	Walk			Home visits			Tracing defaulters			HIV			Adult			09:30:00	09:59:00	0.0201389	29
1					Deep-rural					09:59:00	10:15:00	00:16:00	16	Walk			Home visits			DOTS			HIV			Adult			10:15:00	11:49:00	01:34:00	94
1	1				Deep-rural			2016-08-05	Friday	08:00:00	10:14:00	0.0930556	14	Walk			Home visits			DOTS			HIV			Elderly - over 60			10:14:00	10:58:00	0.0305556	44
1					Deep-rural					10:58:00	11:20:00	00:22:00	22	Walk			Home visits			Health education			TB			Elderly - over 60			11:20:00	12:00:00	0.0277778	40
1					Deep-rural					12:00:00	12:59:00	00:59:00	59	Walk			Home visits			Home based Care			HIV			Child (1-5 years)			12:59:00	13:10:00	0.00763889	11
1	1				Deep-rural			2016-08-08	Monday	08:00:00	08:15:00	00:15:00	15	Walk			Home visits			DOTS			HIV			Adult			08:15:00	09:03:00	0.0333333	48
1					Deep-rural					09:03:00	09:40:00	00:37:00	37	Walk			Home visits			Home based Care			Other Chronic			Elderly - over 60			09:40:00	10:00:00	0.0138889	20
1					Deep-rural					10:00:00	10:58:00	00:58:00	58	Walk			Home visits			DOTS			TB			Adult			11:40:00	12:55:00	01:15:00	75
1	1	1	1		Peri-urban		13	2016-08-02	Tuesday	07:30:00	09:00:00	0.0625	30	Public transport/taxi			Household screening			Screening	Health education		Other			Adult			10:15:00	14:00:00	03:45:00	225
1	1				Peri-urban			2016-08-04	Thursday	07:30:00	09:00:00	0.0625	30	Public transport/taxi			Meeting with CCG supervisor			Screening	Health education	Child health	Mother & Child	Family Planning		Child (1-5 years)	Child (5-18 years)	Adult	11:00:00	13:00:00	02:00:00	120
1	1				Peri-urban			2016-08-05	Friday	07:30:00	09:00:00	0.0625	30	Public transport/taxi			Household screening			Screening	Health education		Other Chronic			Adult			10:00:00	12:45:00	02:45:00	165
1	1				Peri-urban			2016-08-08	Monday	07:30:00	09:00:00	0.0625	30	Public transport/taxi			Home visits			Health education			Other			Adult			10:30:00	13:30:00	03:00:00	180
1	1				Peri-urban			2016-08-10	Wednesday	07:30:00	09:00:00	0.0625	30	Public transport/taxi			Household screening	Home visits		Screening	Health education	Child health	Mother & Child			Child (1-5 years)	Child (5-18 years)	Adult	10:37:00	13:30:00	02:53:00	173
1	1				Peri-urban			2016-08-11	Thursday	07:30:00	09:00:00	0.0625	30	Public transport/taxi			Home visits			Screening	Health education		Other			Adult			11:05:00	11:11:00	0.00416667	6
1	1				Peri-urban			2016-08-12	Friday	07:30:00	09:00:00	0.0625	30	Public transport/taxi			Home visits			Screening	Health education		Other			Adult			10:00:00	12:45:00	02:45:00	165
1	1				Peri-urban			2016-08-15	Monday	07:30:00	09:00:00	0.0625	30	Public transport/taxi			Home visits			Screening	Health education		Other			Adult			10:30:00	12:15:00	01:45:00	105
1	1				Peri-urban			2016-08-16	Tuesday	07:30:00	09:00:00	0.0625	30	Public transport/taxi			Home visits			Screening	Health education		Other			Adult			10:30:00	13:00:00	02:30:00	150
1	1	1	1		Rural		10	2016-07-29	Friday	10:30:00	12:00:00	0.0625	30				Household screening			Bring medicine to patient			HIV	TB		Adult			12:00:00	13:15:00	01:15:00	75
1					Rural					13:15:00	13:45:00	00:30:00	30				Household screening			Referral	Health education		Other Chronic			Family			13:45:00	14:40:00	0.0381944	55
1					Rural					14:40:00	15:00:00	00:20:00	20				Home visits			Child health			Other Chronic			Adult			15:00:00	16:00:00	01:00:00	60
1	1				Rural			2016-08-01	Monday	08:00:00	09:30:00	0.0625	30	Walk			Home visits			Screening			HIV	TB		Adult			09:30:00	10:30:00	01:00:00	60
1					Rural					10:30:00	11:45:00	0.0520833	15				Household screening			Child health			Nutrition			Child (5-18 years)	Adult		11:45:00	12:40:00	0.0381944	55
1					Rural					12:40:00	13:00:00	00:20:00	20				Household screening			Referral	Health education		Other Chronic			Family			13:00:00	14:00:00	01:00:00	60
1					Rural					14:00:00	14:15:00	00:15:00	15				Household registration			Screening	Health education		Family Planning			Adult			14:15:00	15:20:00	01:05:00	65
1	1				Rural			2016-08-02	Tuesday	07:30:00	10:00:00	0.104167	30	Walk			Household registration			Screening	Health education		Family Planning			Adult			10:00:00	11:45:00	01:45:00	105
1					Rural					11:45:00	12:10:00	00:25:00	25				Other			DOTS	Health education		HIV	TB		Adult			12:10:00	13:00:00	0.0347222	50
1					Rural					13:00:00	14:20:00	0.0555556	20				Other			Screening			Family Planning			Adult			14:20:00	15:05:00	0.03125	45
1					Rural					15:05:00	15:15:00	00:10:00	10				Household screening			Bring medicine to patient			Other Chronic			Elderly - over 60			15:15:00	16:00:00	0.03125	45
1	1				Rural			2016-08-04	Thursday	07:50:00	10:15:00	0.100694	25	Public transport/taxi			Home visits			Screening			HIV	TB		Adult			10:15:00	11:20:00	01:05:00	65
1					Rural					11:20:00	12:05:00	00:45:00	45				Home visits			Screening	Referral		Other Chronic	Family Planning		Adult			12:05:00	13:15:00	01:10:00	70
1					Rural					13:15:00	14:00:00	00:45:00	45				Household screening			Bring medicine to patient	Health education		Other Chronic			Adult			14:00:00	15:05:00	01:05:00	65
1					Rural					15:05:00	15:20:00	00:15:00	15				Home visits			Other			Other			Adult			15:20:00	16:05:00	0.03125	45
[truncated: 1,933 more rows]
